# Supplementary material for: Gut microbiome is associated with multiple sclerosis activity in children
Source: Ann Clin Transl Neurol. 2021 Aug 19;8(9):1867–83. doi: 10.1002/acn3.51441 (PMC8419410; doi:10.1002/acn3.51441)
Supplement: Supplementary file 1 — Supplementary Table S1. Results of time‐to‐event analyses for each amplicon sequence variant (ASV) and pediatric‐onset multiple sclerosis activity outcome. Supplementary Table S2. Amplicon sequence variant (ASV) membership for wgcna modules obtained from MRI cohort (n = 46). Supplementary Table S3. Amplicon sequence variant (ASV) membership for wgcna modules obtained from clinical cohort (n = 54). Supplementary Table S4. Results of recurrent time‐to‐event analyses for each module (obtained from MRI cohort) and MRI outcomes (new gadolinium‐enhancing lesions and new or enlarging T2 lesions). Hazard ratios (HRs) adjusted for sex, age, and time‐varying disease‐modifying therapy use and 95% confidence intervals (CIs). HRs and 95% CIs are scaled to 0.1‐unit increases in module eigengenes. Supplementary Table S5. Results of recurrent time‐to‐event analyses for each module (obtained from clinical cohort) and relapse(s). Hazard ratios (HRs) adjusted for sex, age, and time‐varying disease‐modifying therapy use and 95% confidence intervals (CIs). HRs and 95% CIs are scaled to 0.1‐unit increases in module eigengenes. Supplementary Table S6. Supplementary Table 6. PICRUSt2 predicted 137 pathways within the M7 module. Hazard ratios (HRs) and 95% confidence intervals (CIs) were presented for pathways in at least 20% of samples for new gadolinium‐enhancing lesions. The M7 module was not associated with relapse or T2 lesions, so pathway associations were not estimated for these outcomes. Supplementary Table S7. PICRUSt2 predicted 209 pathways within the M10 module. Hazard ratios (HRs) and 95% confidence intervals (CIs) were presented for pathways in at least 20% of samples for new gadolinium‐enhancing lesions. The M10 module was not associated with relapse or T2 lesions, so pathway associations were not estimated for these outcomes. Supplementary Table S8. PICRUSt2 predicted 122 pathways within the M11 module. Hazard ratios (HRs) and 95% confidence intervals (CIs) were presented for [file ACN3-8-1867-s002.xlsx]

## Sheet: Supplementary Table 1
Supplementary Table 1. Results of time-to-event analyses for each amplicon sequence variant (ASV) and pediatric-onset multiple sclerosis activity outcome
								Relapse				New gadolinium-enhancing lesions				T2 lesions
ASV	Kingdom	Phylum	Class	Order	Family	Genus	Species	Hazard ratio	95% CI	Pvalue	FDR qvalue	Hazard ratio	95% CI	Pvalue	FDR qvalue	Hazard ratio	95% CI	Pvalue	FDR qvalue
SV_86	Archaea	Euryarchaeota	Methanobacteria	Methanobacteriales	Methanobacteriaceae	Methanobrevibacter	NA	1.12	0.57, 2.2	0.7446	0.924	1.48	0.6, 3.66	0.4009	0.9433	1.16	0.51, 2.64	0.7293	0.9605
SV_986	Bacteria	Actinobacteria	Actinobacteria	Actinomycetales	Actinomycetaceae	Actinomyces	odontolyticus	0.81	0.42, 1.55	0.5298	0.8899	0.71	0.28, 1.78	0.4636	0.9433	0.49	0.24, 1.01	0.0539	0.6673
SV_10	Bacteria	Actinobacteria	Actinobacteria	Bifidobacteriales	Bifidobacteriaceae	Bifidobacterium	adolescentis/faecale/longum/stercoris	1.14	0.54, 2.4	0.7221	0.924	0.97	0.42, 2.22	0.9427	0.9989	1.4	0.64, 3.05	0.4016	0.9355
SV_193	Bacteria	Actinobacteria	Actinobacteria	Bifidobacteriales	Bifidobacteriaceae	Bifidobacterium	bifidum	1.23	0.57, 2.66	0.5899	0.9021	1.28	0.47, 3.53	0.6304	0.9871	1.06	0.45, 2.47	0.894	0.9894
SV_18	Bacteria	Actinobacteria	Actinobacteria	Bifidobacteriales	Bifidobacteriaceae	Bifidobacterium	breve/kashiwanohense/longum	1.7	0.76, 3.83	0.1991	0.7677	1.25	0.51, 3.06	0.633	0.9871	1.09	0.52, 2.27	0.8198	0.9605
SV_41	Bacteria	Actinobacteria	Actinobacteria	Bifidobacteriales	Bifidobacteriaceae	Bifidobacterium	catenulatum/gallicum/kashiwanohense/pseudocatenulatum	1.16	0.57, 2.33	0.6832	0.9204	0.79	0.34, 1.86	0.5897	0.9871	0.88	0.45, 1.73	0.719	0.9605
SV_13	Bacteria	Actinobacteria	Coriobacteriia	Coriobacteriales	Coriobacteriaceae	Collinsella	aerofaciens	1.33	0.71, 2.47	0.3761	0.8456	1.11	0.41, 2.98	0.8327	0.9989	0.63	0.29, 1.4	0.2579	0.8873
SV_520	Bacteria	Actinobacteria	Coriobacteriia	Coriobacteriales	Coriobacteriales_Incertae_Sedis	NA	NA	2.25	1.12, 4.49	0.0219	0.5108	3.36	1.54, 7.35	0.0024	0.3016	2.6	1.34, 5.08	0.005	0.4256
SV_189	Bacteria	Actinobacteria	Coriobacteriia	Coriobacteriales	Eggerthellaceae	Adlercreutzia	NA	1.71	0.82, 3.55	0.1491	0.7418	2.98	0.91, 9.73	0.0714	0.7237	1.7	0.64, 4.54	0.2855	0.9023
SV_451	Bacteria	Actinobacteria	Coriobacteriia	Coriobacteriales	Eggerthellaceae	DNF00809	NA	1.65	0.89, 3.06	0.1097	0.7369	1.41	0.58, 3.45	0.446	0.9433	1.25	0.6, 2.6	0.5429	0.9355
SV_191	Bacteria	Actinobacteria	Coriobacteriia	Coriobacteriales	Eggerthellaceae	Eggerthella	lenta	0.99	0.51, 1.95	0.9867	0.987	1.91	0.3, 12.35	0.4947	0.9433	1.4	0.44, 4.47	0.5725	0.9355
SV_759	Bacteria	Actinobacteria	Coriobacteriia	Coriobacteriales	Eggerthellaceae	Eggerthella	lenta	1.25	0.61, 2.59	0.5405	0.8903	1.45	0.49, 4.29	0.5045	0.9433	1.64	0.82, 3.27	0.1584	0.7685
SV_633	Bacteria	Actinobacteria	Coriobacteriia	Coriobacteriales	Eggerthellaceae	Gordonibacter	faecihominis/pamelaeae	0.9	0.48, 1.72	0.7587	0.924	0.85	0.33, 2.22	0.7405	0.9989	0.78	0.36, 1.72	0.543	0.9355
SV_978	Bacteria	Actinobacteria	Coriobacteriia	Coriobacteriales	Eggerthellaceae	Gordonibacter	urolithinfaciens	0.59	0.23, 1.47	0.2537	0.8149	0.78	0.27, 2.26	0.6477	0.9871	1.01	0.47, 2.2	0.9734	0.9938
SV_281	Bacteria	Actinobacteria	Coriobacteriia	Coriobacteriales	Eggerthellaceae	Senegalimassilia	anaerobia	1.11	0.49, 2.51	0.7971	0.93	NA	NA	NA	NA	NA	NA	NA	NA
SV_365	Bacteria	Actinobacteria	Coriobacteriia	Coriobacteriales	Eggerthellaceae	Slackia	isoflavoniconvertens	1.16	0.55, 2.42	0.6963	0.9204	0.75	0.23, 2.39	0.6248	0.9871	1.17	0.47, 2.95	0.7328	0.9605
SV_67	Bacteria	Bacteroidetes	Bacteroidia	Bacteroidales	Bacteroidaceae	Bacteroides	caccae	1.23	0.55, 2.78	0.6115	0.9021	1.78	0.43, 7.28	0.4229	0.9433	1.96	0.79, 4.87	0.1445	0.7685
SV_150	Bacteria	Bacteroidetes	Bacteroidia	Bacteroidales	Bacteroidaceae	Bacteroides	cellulosilyticus/intestinalis/timonensis	0.91	0.45, 1.84	0.7831	0.93	1.09	0.47, 2.54	0.845	0.9989	1.43	0.68, 3	0.3482	0.9355
SV_68	Bacteria	Bacteroidetes	Bacteroidia	Bacteroidales	Bacteroidaceae	Bacteroides	dorei/fragilis	1.36	0.73, 2.53	0.3257	0.8456	0.74	0.34, 1.61	0.4542	0.9433	0.8	0.4, 1.6	0.5241	0.9355
SV_25	Bacteria	Bacteroidetes	Bacteroidia	Bacteroidales	Bacteroidaceae	Bacteroides	dorei/stercoris	1.24	0.63, 2.45	0.5358	0.8899	0.72	0.32, 1.67	0.4476	0.9433	0.83	0.41, 1.67	0.6058	0.9355
SV_29	Bacteria	Bacteroidetes	Bacteroidia	Bacteroidales	Bacteroidaceae	Bacteroides	dorei/vulgatus	1.29	0.68, 2.46	0.4426	0.8692	2.15	0.85, 5.41	0.1043	0.7915	1.14	0.52, 2.49	0.7503	0.9605
SV_43	Bacteria	Bacteroidetes	Bacteroidia	Bacteroidales	Bacteroidaceae	Bacteroides	faecichinchillae/faecis/finegoldii/thetaiotaomicron	1.06	0.59, 1.89	0.8461	0.9327	0.56	0.24, 1.34	0.1918	0.8641	0.6	0.3, 1.2	0.1479	0.7685
SV_237	Bacteria	Bacteroidetes	Bacteroidia	Bacteroidales	Bacteroidaceae	Bacteroides	finegoldii	1.82	0.83, 3.96	0.1344	0.7373	NA	NA	NA	NA	NA	NA	NA	NA
SV_53	Bacteria	Bacteroidetes	Bacteroidia	Bacteroidales	Bacteroidaceae	Bacteroides	fragilis/ovatus	0.79	0.4, 1.55	0.4859	0.8899	0.82	0.34, 1.97	0.6605	0.9907	0.83	0.38, 1.84	0.6539	0.947
SV_56	Bacteria	Bacteroidetes	Bacteroidia	Bacteroidales	Bacteroidaceae	Bacteroides	fragilis/ovatus	1.08	0.49, 2.39	0.8396	0.9327	0.54	0.22, 1.29	0.1639	0.8641	0.68	0.33, 1.42	0.3082	0.9281
SV_46	Bacteria	Bacteroidetes	Bacteroidia	Bacteroidales	Bacteroidaceae	Bacteroides	fragilis/ovatus/xylanisolvens	0.82	0.43, 1.57	0.5502	0.8931	0.6	0.24, 1.51	0.2789	0.9312	0.9	0.36, 2.24	0.8275	0.9605
SV_57	Bacteria	Bacteroidetes	Bacteroidia	Bacteroidales	Bacteroidaceae	Bacteroides	massiliensis	0.63	0.32, 1.25	0.1864	0.7677	0.43	0.18, 1	0.05	0.7058	0.57	0.3, 1.1	0.0928	0.7411
SV_20	Bacteria	Bacteroidetes	Bacteroidia	Bacteroidales	Bacteroidaceae	Bacteroides	uniformis	2.03	1.01, 4.09	0.0477	0.7099	1.54	0.52, 4.61	0.4388	0.9433	2.35	0.89, 6.17	0.0843	0.6959
SV_27	Bacteria	Bacteroidetes	Bacteroidia	Bacteroidales	Bacteroidaceae	Bacteroides	uniformis	0.74	0.39, 1.39	0.3448	0.8456	0.58	0.24, 1.42	0.2344	0.8717	0.74	0.37, 1.48	0.3933	0.9355
SV_2	Bacteria	Bacteroidetes	Bacteroidia	Bacteroidales	Bacteroidaceae	Bacteroides	vulgatus	1.12	0.6, 2.11	0.7223	0.924	0.42	0.19, 0.92	0.0304	0.5192	0.58	0.3, 1.12	0.1029	0.7422
SV_132	Bacteria	Bacteroidetes	Bacteroidia	Bacteroidales	Bacteroidaceae	Bacteroides	NA	0.93	0.5, 1.73	0.8236	0.9327	0.41	0.19, 0.87	0.0211	0.4512	0.54	0.28, 1.02	0.0593	0.6673
SV_276	Bacteria	Bacteroidetes	Bacteroidia	Bacteroidales	Marinifilaceae	Odoribacter	splanchnicus	0.46	0.24, 0.88	0.0182	0.5086	0.25	0.12, 0.54	0.0003	0.0815	0.49	0.24, 0.99	0.0479	0.6673
SV_16	Bacteria	Bacteroidetes	Bacteroidia	Bacteroidales	Prevotellaceae	Prevotella_9	copri	1.06	0.57, 1.99	0.8448	0.9327	1.42	0.63, 3.23	0.3979	0.9433	1.22	0.58, 2.61	0.5997	0.9355
SV_271	Bacteria	Bacteroidetes	Bacteroidia	Bacteroidales	Prevotellaceae	Prevotella_9	NA	1.07	0.49, 2.33	0.8642	0.943	NA	NA	NA	NA	NA	NA	NA	NA
SV_38	Bacteria	Bacteroidetes	Bacteroidia	Bacteroidales	Prevotellaceae	Prevotella_9	NA	1.18	0.63, 2.21	0.6045	0.9021	1.15	0.45, 2.93	0.7665	0.9989	1.33	0.58, 3.02	0.5024	0.9355
SV_84	Bacteria	Bacteroidetes	Bacteroidia	Bacteroidales	Prevotellaceae	Prevotella_9	NA	0.8	0.3, 2.16	0.6596	0.9204	0.7	0.17, 2.84	0.6222	0.9871	0.43	0.1, 1.86	0.2575	0.8873
SV_154	Bacteria	Bacteroidetes	Bacteroidia	Bacteroidales	Rikenellaceae	Alistipes	finegoldii	1.91	0.79, 4.59	0.15	0.7418	2.03	0.74, 5.58	0.1712	0.8641	3.14	1.13, 8.72	0.0285	0.6673
SV_103	Bacteria	Bacteroidetes	Bacteroidia	Bacteroidales	Rikenellaceae	Alistipes	finegoldii/onderdonkii	0.72	0.35, 1.48	0.3711	0.8456	0.36	0.16, 0.79	0.0106	0.3609	0.5	0.25, 0.98	0.0422	0.6673
SV_325	Bacteria	Bacteroidetes	Bacteroidia	Bacteroidales	Rikenellaceae	Alistipes	ihumii	1.15	0.6, 2.22	0.6692	0.9204	1.63	0.62, 4.26	0.3175	0.9433	2.81	1.21, 6.52	0.0165	0.6673
SV_456	Bacteria	Bacteroidetes	Bacteroidia	Bacteroidales	Rikenellaceae	Alistipes	indistinctus	1.34	0.69, 2.62	0.3915	0.846	1.44	0.5, 4.09	0.4981	0.9433	1.32	0.53, 3.29	0.5551	0.9355
SV_270	Bacteria	Bacteroidetes	Bacteroidia	Bacteroidales	Rikenellaceae	Alistipes	obesi	0.53	0.2, 1.43	0.2076	0.7677	0.56	0.18, 1.71	0.3074	0.9433	0.89	0.39, 2.01	0.7804	0.9605
SV_40	Bacteria	Bacteroidetes	Bacteroidia	Bacteroidales	Rikenellaceae	Alistipes	putredinis	0.79	0.42, 1.49	0.4639	0.8899	0.89	0.33, 2.39	0.8188	0.9989	0.83	0.41, 1.68	0.6141	0.9355
SV_687	Bacteria	Bacteroidetes	Bacteroidia	Bacteroidales	Rikenellaceae	Alistipes	senegalensis/timonensis	0.28	0.05, 1.67	0.1607	0.7418	0.44	0.14, 1.32	0.143	0.8641	0.55	0.16, 1.88	0.3429	0.9355
SV_171	Bacteria	Bacteroidetes	Bacteroidia	Bacteroidales	Rikenellaceae	Alistipes	shahii	0.92	0.43, 1.99	0.8349	0.9327	0.74	0.31, 1.75	0.4915	0.9433	1.06	0.46, 2.45	0.8905	0.9894
SV_680	Bacteria	Bacteroidetes	Bacteroidia	Bacteroidales	Rikenellaceae	Alistipes	NA	1.23	0.59, 2.54	0.5818	0.9021	NA	NA	NA	NA	NA	NA	NA	NA
SV_126	Bacteria	Bacteroidetes	Bacteroidia	Bacteroidales	Tannerellaceae	Parabacteroides	distasonis	0.99	0.54, 1.82	0.982	0.987	0.84	0.37, 1.91	0.6714	0.9907	1.68	0.82, 3.44	0.1574	0.7685
SV_210	Bacteria	Bacteroidetes	Bacteroidia	Bacteroidales	Tannerellaceae	Parabacteroides	distasonis	1.01	0.43, 2.35	0.987	0.987	NA	NA	NA	NA	NA	NA	NA	NA
SV_93	Bacteria	Bacteroidetes	Bacteroidia	Bacteroidales	Tannerellaceae	Parabacteroides	distasonis	0.64	0.33, 1.24	0.1889	0.7677	0.85	0.35, 2.11	0.7322	0.9989	0.64	0.31, 1.35	0.2468	0.8807
SV_33	Bacteria	Bacteroidetes	Bacteroidia	Bacteroidales	Tannerellaceae	Parabacteroides	merdae	1.15	0.5, 2.63	0.7386	0.924	0.63	0.25, 1.63	0.3438	0.9433	1.03	0.44, 2.39	0.949	0.9938
SV_1333	Bacteria	Firmicutes	Bacilli	Lactobacillales	Carnobacteriaceae	Granulicatella	adiacens/para-adiacens	1.16	0.6, 2.24	0.6636	0.9204	0.82	0.35, 1.9	0.6379	0.9871	0.65	0.3, 1.41	0.2731	0.9023
SV_137	Bacteria	Firmicutes	Bacilli	Lactobacillales	Enterococcaceae	Enterococcus	NA	1.51	0.76, 2.98	0.241	0.7846	0.71	0.28, 1.81	0.4699	0.9433	0.77	0.35, 1.7	0.5239	0.9355
SV_385	Bacteria	Firmicutes	Bacilli	Lactobacillales	Streptococcaceae	Lactococcus	garvieae/lactis/taiwanensis	1.34	0.71, 2.52	0.368	0.8456	1.08	0.5, 2.31	0.844	0.9989	1.06	0.53, 2.12	0.8683	0.9792
SV_436	Bacteria	Firmicutes	Bacilli	Lactobacillales	Streptococcaceae	Streptococcus	anginosus/cristatus/gordonii/infantis/mitis/oralis/pneumoniae/pseudopneumoniae/sanguinis/timonensis	1.01	0.51, 2	0.9787	0.987	1.19	0.5, 2.87	0.6937	0.992	0.8	0.39, 1.63	0.536	0.9355
SV_706	Bacteria	Firmicutes	Bacilli	Lactobacillales	Streptococcaceae	Streptococcus	australis/infantis/lactarius/mitis/oralis/peroris/sanguinis	1.18	0.62, 2.23	0.6122	0.9021	1.39	0.57, 3.39	0.4738	0.9433	0.87	0.4, 1.91	0.7288	0.9605
SV_248	Bacteria	Firmicutes	Bacilli	Lactobacillales	Streptococcaceae	Streptococcus	australis/mitis/oralis/parasanguinis/rubneri/sanguinis	0.86	0.43, 1.73	0.6739	0.9204	0.92	0.27, 3.16	0.9002	0.9989	0.79	0.37, 1.67	0.5362	0.9355
SV_1115	Bacteria	Firmicutes	Bacilli	Lactobacillales	Streptococcaceae	Streptococcus	cristatus/sanguinis	0.87	0.43, 1.77	0.7001	0.9204	1	0.38, 2.64	0.9956	0.9989	0.98	0.42, 2.32	0.9665	0.9938
SV_1028	Bacteria	Firmicutes	Bacilli	Lactobacillales	Streptococcaceae	Streptococcus	mutans	1.2	0.59, 2.45	0.6216	0.9079	0.92	0.33, 2.53	0.8643	0.9989	0.75	0.3, 1.86	0.5364	0.9355
SV_2317	Bacteria	Firmicutes	Bacilli	Lactobacillales	Streptococcaceae	Streptococcus	NA	1.4	0.76, 2.59	0.2753	0.8149	0.85	0.23, 3.21	0.8115	0.9989	0.57	0.17, 1.88	0.3579	0.9355
SV_39	Bacteria	Firmicutes	Bacilli	Lactobacillales	Streptococcaceae	Streptococcus	NA	1.32	0.67, 2.57	0.4217	0.8692	1.86	0.84, 4.11	0.1275	0.8641	1.36	0.67, 2.74	0.3951	0.9355
SV_1862	Bacteria	Firmicutes	Clostridia	Clostridiales	Christensenellaceae	Catabacter	NA	2.81	1.51, 5.22	0.0011	0.1597	NA	NA	NA	NA	NA	NA	NA	NA
SV_112	Bacteria	Firmicutes	Clostridia	Clostridiales	Christensenellaceae	Christensenellaceae_R-7_group	NA	1.69	0.76, 3.77	0.2014	0.7677	1.3	0.54, 3.13	0.564	0.9792	1.28	0.63, 2.62	0.4982	0.9355
SV_266	Bacteria	Firmicutes	Clostridia	Clostridiales	Christensenellaceae	Christensenellaceae_R-7_group	NA	0.94	0.44, 2.04	0.8785	0.943	0.91	0.33, 2.47	0.8522	0.9989	1.01	0.41, 2.47	0.99	0.9938
SV_481	Bacteria	Firmicutes	Clostridia	Clostridiales	Christensenellaceae	Christensenellaceae_R-7_group	NA	1.23	0.56, 2.71	0.5993	0.9021	NA	NA	NA	NA	NA	NA	NA	NA
SV_493	Bacteria	Firmicutes	Clostridia	Clostridiales	Christensenellaceae	Christensenellaceae_R-7_group	NA	1.14	0.5, 2.62	0.7603	0.924	2.4	0.99, 5.8	0.0526	0.7058	1.86	0.76, 4.58	0.1757	0.7685
SV_587	Bacteria	Firmicutes	Clostridia	Clostridiales	Christensenellaceae	Christensenellaceae_R-7_group	NA	0.63	0.23, 1.7	0.3606	0.8456	1.86	0.75, 4.61	0.1779	0.8641	2.13	1.02, 4.44	0.0438	0.6673
SV_653	Bacteria	Firmicutes	Clostridia	Clostridiales	Christensenellaceae	Christensenellaceae_R-7_group	NA	0.87	0.39, 1.92	0.7291	0.924	0.95	0.25, 3.56	0.942	0.9989	1.06	0.34, 3.32	0.9208	0.9938
SV_77	Bacteria	Firmicutes	Clostridia	Clostridiales	Christensenellaceae	Christensenellaceae_R-7_group	NA	1.25	0.63, 2.46	0.5231	0.8899	1.02	0.41, 2.53	0.9593	0.9989	1.3	0.61, 2.76	0.5006	0.9355
SV_804	Bacteria	Firmicutes	Clostridia	Clostridiales	Christensenellaceae	Christensenellaceae_R-7_group	NA	1.19	0.59, 2.38	0.6322	0.9125	1.05	0.44, 2.51	0.9156	0.9989	0.98	0.43, 2.24	0.9532	0.9938
SV_962	Bacteria	Firmicutes	Clostridia	Clostridiales	Christensenellaceae	Christensenellaceae_R-7_group	NA	0.39	0.08, 2.01	0.2629	0.8149	NA	NA	NA	NA	NA	NA	NA	NA
SV_1077	Bacteria	Firmicutes	Clostridia	Clostridiales	Christensenellaceae	NA	NA	0.85	0.42, 1.71	0.6443	0.9204	0.98	0.4, 2.36	0.9559	0.9989	0.94	0.44, 2.03	0.8762	0.9838
SV_76	Bacteria	Firmicutes	Clostridia	Clostridiales	Clostridiaceae_1	Clostridium_sensu_stricto_1	celatum/disporicum/saudiense	0.42	0.22, 0.79	0.0071	0.4003	0.54	0.17, 1.72	0.2967	0.9433	0.75	0.3, 1.88	0.5384	0.9355
SV_120	Bacteria	Firmicutes	Clostridia	Clostridiales	Clostridiaceae_1	Clostridium_sensu_stricto_1	NA	0.9	0.4, 2	0.7894	0.93	0.89	0.3, 2.69	0.8409	0.9989	0.88	0.36, 2.14	0.7706	0.9605
SV_843	Bacteria	Firmicutes	Clostridia	Clostridiales	Family_XI	Ezakiella	NA	1.38	0.7, 2.71	0.3513	0.8456	1.53	0.55, 4.27	0.4155	0.9433	1.35	0.54, 3.42	0.5221	0.9355
SV_318	Bacteria	Firmicutes	Clostridia	Clostridiales	Family_XIII	Family_XIII_AD3011_group	NA	1.62	0.85, 3.09	0.1401	0.7373	3.23	0.86, 12.08	0.082	0.7237	3.59	0.93, 13.92	0.0641	0.6673
SV_659	Bacteria	Firmicutes	Clostridia	Clostridiales	Family_XIII	Family_XIII_AD3011_group	NA	1.75	0.87, 3.53	0.1158	0.7369	1.81	0.72, 4.54	0.204	0.8641	1.75	0.78, 3.93	0.1771	0.7685
SV_743	Bacteria	Firmicutes	Clostridia	Clostridiales	Family_XIII	Family_XIII_AD3011_group	NA	0.54	0.19, 1.51	0.2398	0.7846	NA	NA	NA	NA	NA	NA	NA	NA
SV_901	Bacteria	Firmicutes	Clostridia	Clostridiales	Family_XIII	Family_XIII_AD3011_group	NA	1.01	0.51, 2	0.9735	0.987	1.93	0.72, 5.16	0.1876	0.8641	1.26	0.5, 3.17	0.6231	0.9355
SV_432	Bacteria	Firmicutes	Clostridia	Clostridiales	Family_XIII	Family_XIII_UCG-001	NA	0.69	0.36, 1.35	0.2826	0.8149	0.5	0.21, 1.22	0.1277	0.8641	0.59	0.28, 1.26	0.1749	0.7685
SV_1616	Bacteria	Firmicutes	Clostridia	Clostridiales	Family_XIII	NA	NA	0.48	0.16, 1.43	0.1852	0.7677	0.61	0.24, 1.52	0.2883	0.9343	0.79	0.37, 1.68	0.5357	0.9355
SV_109	Bacteria	Firmicutes	Clostridia	Clostridiales	Lachnospiraceae	Agathobacter	NA	2.38	1.03, 5.52	0.0426	0.7099	2.23	0.93, 5.32	0.0707	0.7237	1.83	0.89, 3.75	0.0984	0.7411
SV_48	Bacteria	Firmicutes	Clostridia	Clostridiales	Lachnospiraceae	Agathobacter	NA	0.65	0.32, 1.3	0.224	0.7796	1	0.35, 2.87	0.9955	0.9989	1.38	0.54, 3.49	0.5001	0.9355
SV_7	Bacteria	Firmicutes	Clostridia	Clostridiales	Lachnospiraceae	Agathobacter	NA	0.58	0.32, 1.06	0.0764	0.7369	0.99	0.42, 2.34	0.9772	0.9989	1.14	0.53, 2.47	0.7307	0.9605
SV_11	Bacteria	Firmicutes	Clostridia	Clostridiales	Lachnospiraceae	Anaerostipes	hadrus	1.75	0.89, 3.46	0.1051	0.7369	0.6	0.26, 1.35	0.2172	0.8717	0.67	0.34, 1.32	0.2477	0.8807
SV_45	Bacteria	Firmicutes	Clostridia	Clostridiales	Lachnospiraceae	Anaerostipes	hadrus	0.81	0.43, 1.52	0.508	0.8899	0.72	0.32, 1.64	0.4387	0.9433	0.57	0.28, 1.15	0.1173	0.7507
SV_280	Bacteria	Firmicutes	Clostridia	Clostridiales	Lachnospiraceae	Blautia	caecimuris	0.96	0.47, 1.97	0.9103	0.9618	0.49	0.2, 1.17	0.1082	0.7915	0.57	0.25, 1.29	0.1759	0.7685
SV_30	Bacteria	Firmicutes	Clostridia	Clostridiales	Lachnospiraceae	Blautia	faecis	1.12	0.6, 2.08	0.7327	0.924	2.58	1.17, 5.7	0.0194	0.4506	1.97	0.94, 4.1	0.0714	0.6673
SV_375	Bacteria	Firmicutes	Clostridia	Clostridiales	Lachnospiraceae	Blautia	hansenii/marasmi/producta	0.35	0.12, 1.05	0.0621	0.7369	NA	NA	NA	NA	NA	NA	NA	NA
SV_610	Bacteria	Firmicutes	Clostridia	Clostridiales	Lachnospiraceae	Blautia	hydrogenotrophica	0.75	0.31, 1.82	0.5255	0.8899	1.02	0.41, 2.53	0.967	0.9989	0.99	0.48, 2.03	0.9802	0.9938
SV_21	Bacteria	Firmicutes	Clostridia	Clostridiales	Lachnospiraceae	Blautia	massiliensis	1.2	0.64, 2.24	0.5746	0.901	1.11	0.44, 2.8	0.8205	0.9989	0.89	0.43, 1.85	0.7561	0.9605
SV_28	Bacteria	Firmicutes	Clostridia	Clostridiales	Lachnospiraceae	Blautia	obeum	0.76	0.35, 1.66	0.4971	0.8899	1.55	0.75, 3.22	0.2353	0.8717	0.98	0.45, 2.11	0.9596	0.9938
SV_4	Bacteria	Firmicutes	Clostridia	Clostridiales	Lachnospiraceae	Blautia	obeum/provencensis/wexlerae	1.42	0.76, 2.65	0.2654	0.8149	1	0.45, 2.21	0.9989	0.9989	1.04	0.54, 2.02	0.9021	0.9911
SV_95	Bacteria	Firmicutes	Clostridia	Clostridiales	Lachnospiraceae	Blautia	stercoris	3.19	1.72, 5.92	0.0002	0.0684	NA	NA	NA	NA	NA	NA	NA	NA
SV_177	Bacteria	Firmicutes	Clostridia	Clostridiales	Lachnospiraceae	Blautia	NA	1.83	0.85, 3.94	0.1254	0.7373	1.58	0.77, 3.22	0.2093	0.8641	1.73	0.81, 3.69	0.1597	0.7685
SV_269	Bacteria	Firmicutes	Clostridia	Clostridiales	Lachnospiraceae	Blautia	NA	1.46	0.68, 3.14	0.328	0.8456	1.82	0.83, 3.98	0.1337	0.8641	1.25	0.61, 2.54	0.5432	0.9355
SV_463	Bacteria	Firmicutes	Clostridia	Clostridiales	Lachnospiraceae	Blautia	NA	0.91	0.45, 1.85	0.7933	0.93	1.2	0.51, 2.82	0.6712	0.9907	1.06	0.53, 2.13	0.8611	0.9792
SV_143	Bacteria	Firmicutes	Clostridia	Clostridiales	Lachnospiraceae	CAG-56	NA	1.2	0.63, 2.28	0.576	0.901	0.94	0.38, 2.32	0.8991	0.9989	0.84	0.39, 1.83	0.6659	0.947
SV_122	Bacteria	Firmicutes	Clostridia	Clostridiales	Lachnospiraceae	Coprococcus_1	catus	1.39	0.68, 2.84	0.3684	0.8456	1.74	0.64, 4.76	0.2811	0.9312	1.49	0.7, 3.16	0.3001	0.9146
SV_100	Bacteria	Firmicutes	Clostridia	Clostridiales	Lachnospiraceae	Coprococcus_2	eutactus	0.67	0.28, 1.59	0.3589	0.8456	0.56	0.13, 2.47	0.4476	0.9433	1	0.41, 2.45	0.9938	0.9938
SV_58	Bacteria	Firmicutes	Clostridia	Clostridiales	Lachnospiraceae	Coprococcus_3	comes	1.89	0.94, 3.79	0.075	0.7369	1.52	0.62, 3.74	0.3652	0.9433	1.28	0.61, 2.73	0.514	0.9355
SV_81	Bacteria	Firmicutes	Clostridia	Clostridiales	Lachnospiraceae	Dorea	formicigenerans	1.19	0.65, 2.19	0.5738	0.901	1.15	0.43, 3.11	0.7794	0.9989	0.96	0.42, 2.19	0.9244	0.9938
SV_22	Bacteria	Firmicutes	Clostridia	Clostridiales	Lachnospiraceae	Dorea	longicatena	1.37	0.72, 2.58	0.3353	0.8456	1.25	0.55, 2.83	0.5986	0.9871	1.28	0.63, 2.6	0.4895	0.9355
SV_579	Bacteria	Firmicutes	Clostridia	Clostridiales	Lachnospiraceae	Eisenbergiella	massiliensis	0.8	0.35, 1.82	0.5884	0.9021	0.56	0.21, 1.46	0.2323	0.8717	0.58	0.3, 1.13	0.1102	0.7422
SV_546	Bacteria	Firmicutes	Clostridia	Clostridiales	Lachnospiraceae	Eisenbergiella	tayi	0.78	0.35, 1.74	0.5452	0.8927	0.83	0.33, 2.09	0.6916	0.992	0.86	0.43, 1.74	0.6826	0.9602
SV_17	Bacteria	Firmicutes	Clostridia	Clostridiales	Lachnospiraceae	Fusicatenibacter	saccharivorans	1.88	0.93, 3.82	0.0799	0.7369	1.16	0.44, 3.05	0.768	0.9989	1.22	0.52, 2.87	0.6463	0.947
SV_612	Bacteria	Firmicutes	Clostridia	Clostridiales	Lachnospiraceae	GCA-900066575	NA	1.15	0.59, 2.23	0.6882	0.9204	0.52	0.19, 1.42	0.2014	0.8641	0.77	0.38, 1.55	0.465	0.9355
SV_554	Bacteria	Firmicutes	Clostridia	Clostridiales	Lachnospiraceae	Hungatella	effluvii/hathewayi	1.05	0.53, 2.08	0.8821	0.943	1.29	0.5, 3.35	0.5981	0.9871	0.99	0.47, 2.11	0.9852	0.9938
SV_424	Bacteria	Firmicutes	Clostridia	Clostridiales	Lachnospiraceae	Hungatella	hathewayi	1.56	0.78, 3.1	0.2084	0.7677	NA	NA	NA	NA	NA	NA	NA	NA
SV_203	Bacteria	Firmicutes	Clostridia	Clostridiales	Lachnospiraceae	Lachnoclostridium	NA	1.67	0.89, 3.11	0.1086	0.7369	1.44	0.41, 5.08	0.5688	0.9792	0.9	0.42, 1.92	0.777	0.9605
SV_212	Bacteria	Firmicutes	Clostridia	Clostridiales	Lachnospiraceae	Lachnoclostridium	NA	0.6	0.31, 1.13	0.1116	0.7369	0.29	0.11, 0.76	0.0113	0.3609	0.47	0.2, 1.09	0.0767	0.6673
SV_479	Bacteria	Firmicutes	Clostridia	Clostridiales	Lachnospiraceae	Lachnoclostridium	NA	0.96	0.46, 2.02	0.923	0.9675	0.99	0.44, 2.18	0.9722	0.9989	1.25	0.64, 2.43	0.514	0.9355
SV_621	Bacteria	Firmicutes	Clostridia	Clostridiales	Lachnospiraceae	Lachnoclostridium	NA	0.48	0.18, 1.25	0.1329	0.7373	0.77	0.33, 1.8	0.552	0.9792	0.57	0.26, 1.25	0.1628	0.7685
SV_78	Bacteria	Firmicutes	Clostridia	Clostridiales	Lachnospiraceae	Lachnoclostridium	NA	1.99	1, 3.98	0.0499	0.7099	1.38	0.63, 3.04	0.4161	0.9433	1.13	0.58, 2.2	0.7086	0.9605
SV_83	Bacteria	Firmicutes	Clostridia	Clostridiales	Lachnospiraceae	Lachnoclostridium	NA	4.78	1.48, 15.37	0.0088	0.4089	4.32	0.55, 33.67	0.1624	0.8641	3.14	0.88, 11.21	0.0773	0.6673
SV_101	Bacteria	Firmicutes	Clostridia	Clostridiales	Lachnospiraceae	Lachnospira	pectinoschiza	1.18	0.62, 2.24	0.6109	0.9021	0.52	0.22, 1.22	0.1328	0.8641	0.73	0.37, 1.44	0.3664	0.9355
SV_206	Bacteria	Firmicutes	Clostridia	Clostridiales	Lachnospiraceae	Lachnospira	pectinoschiza	1.66	0.88, 3.12	0.1158	0.7369	1.21	0.53, 2.78	0.6454	0.9871	1.05	0.51, 2.15	0.8966	0.9894
SV_299	Bacteria	Firmicutes	Clostridia	Clostridiales	Lachnospiraceae	Lachnospira	NA	0.95	0.48, 1.86	0.8721	0.943	0.89	0.29, 2.73	0.836	0.9989	0.79	0.28, 2.21	0.6474	0.947
SV_321	Bacteria	Firmicutes	Clostridia	Clostridiales	Lachnospiraceae	Lachnospiraceae_FCS020_group	NA	0.88	0.49, 1.59	0.6785	0.9204	0.71	0.31, 1.64	0.4292	0.9433	0.82	0.38, 1.79	0.6249	0.9355
SV_380	Bacteria	Firmicutes	Clostridia	Clostridiales	Lachnospiraceae	Lachnospiraceae_FCS020_group	NA	1.31	0.66, 2.58	0.4422	0.8692	1.13	0.46, 2.79	0.7873	0.9989	1.96	1.04, 3.69	0.0367	0.6673
SV_63	Bacteria	Firmicutes	Clostridia	Clostridiales	Lachnospiraceae	Lachnospiraceae_ND3007_group	NA	1.51	0.69, 3.31	0.2972	0.832	0.95	0.32, 2.82	0.9331	0.9989	0.79	0.33, 1.88	0.5894	0.9355
SV_240	Bacteria	Firmicutes	Clostridia	Clostridiales	Lachnospiraceae	Lachnospiraceae_NK4A136_group	NA	1.03	0.53, 1.98	0.9295	0.9675	1.29	0.55, 3.04	0.557	0.9792	1.51	0.75, 3.01	0.2463	0.8807
SV_245	Bacteria	Firmicutes	Clostridia	Clostridiales	Lachnospiraceae	Lachnospiraceae_NK4A136_group	NA	0.47	0.24, 0.89	0.0213	0.5108	0.38	0.16, 0.9	0.028	0.5192	0.47	0.24, 0.9	0.0229	0.6673
SV_411	Bacteria	Firmicutes	Clostridia	Clostridiales	Lachnospiraceae	Lachnospiraceae_UCG-001	NA	1.42	0.75, 2.72	0.2826	0.8149	1.37	0.52, 3.64	0.5282	0.9659	1.44	0.67, 3.1	0.3477	0.9355
SV_267	Bacteria	Firmicutes	Clostridia	Clostridiales	Lachnospiraceae	Lachnospiraceae_UCG-004	NA	3.33	1.42, 7.81	0.0057	0.4003	1.53	0.63, 3.74	0.3514	0.9433	0.96	0.48, 1.92	0.913	0.9938
SV_369	Bacteria	Firmicutes	Clostridia	Clostridiales	Lachnospiraceae	Lachnospiraceae_UCG-004	NA	1.22	0.66, 2.23	0.5266	0.8899	2.03	0.87, 4.73	0.1013	0.7915	1.63	0.79, 3.37	0.185	0.7763
SV_330	Bacteria	Firmicutes	Clostridia	Clostridiales	Lachnospiraceae	Lachnospiraceae_UCG-010	NA	0.64	0.29, 1.39	0.2599	0.8149	0.35	0.11, 1.11	0.0757	0.7237	0.47	0.18, 1.19	0.1093	0.7422
SV_739	Bacteria	Firmicutes	Clostridia	Clostridiales	Lachnospiraceae	Lachnospiraceae_UCG-010	NA	0.67	0.2, 2.31	0.527	0.8899	0.65	0.24, 1.79	0.4056	0.9433	0.91	0.43, 1.91	0.7955	0.9605
SV_857	Bacteria	Firmicutes	Clostridia	Clostridiales	Lachnospiraceae	Lachnospiraceae_UCG-010	NA	NA	NA	NA	NA	1.09	0.36, 3.29	0.8803	0.9989	0.95	0.34, 2.68	0.9206	0.9938
SV_404	Bacteria	Firmicutes	Clostridia	Clostridiales	Lachnospiraceae	Marvinbryantia	NA	1.4	0.7, 2.81	0.3439	0.8456	1.48	0.59, 3.73	0.4027	0.9433	1.63	0.75, 3.56	0.2213	0.8586
SV_526	Bacteria	Firmicutes	Clostridia	Clostridiales	Lachnospiraceae	Marvinbryantia	NA	0.67	0.3, 1.5	0.3348	0.8456	1.07	0.46, 2.5	0.8801	0.9989	1.23	0.59, 2.54	0.5789	0.9355
SV_229	Bacteria	Firmicutes	Clostridia	Clostridiales	Lachnospiraceae	Roseburia	hominis	1.03	0.47, 2.22	0.9456	0.9734	1.68	0.35, 8.19	0.5202	0.9581	1.47	0.56, 3.84	0.4311	0.9355
SV_59	Bacteria	Firmicutes	Clostridia	Clostridiales	Lachnospiraceae	Roseburia	intestinalis	1.61	0.77, 3.4	0.2074	0.7677	1.04	0.38, 2.85	0.9405	0.9989	0.86	0.4, 1.85	0.6907	0.9605
SV_107	Bacteria	Firmicutes	Clostridia	Clostridiales	Lachnospiraceae	Roseburia	inulinivorans	0.89	0.42, 1.89	0.7684	0.9249	0.84	0.35, 1.98	0.6847	0.992	0.85	0.44, 1.64	0.6346	0.9401
SV_279	Bacteria	Firmicutes	Clostridia	Clostridiales	Lachnospiraceae	Roseburia	NA	0.75	0.36, 1.57	0.4423	0.8692	0.71	0.28, 1.78	0.464	0.9433	0.72	0.3, 1.75	0.4729	0.9355
SV_410	Bacteria	Firmicutes	Clostridia	Clostridiales	Lachnospiraceae	Sellimonas	intestinalis	0.63	0.28, 1.41	0.2625	0.8149	0.6	0.22, 1.62	0.3139	0.9433	0.53	0.26, 1.07	0.0771	0.6673
SV_110	Bacteria	Firmicutes	Clostridia	Clostridiales	Lachnospiraceae	NA	NA	1.85	0.97, 3.5	0.0598	0.7369	1.95	0.74, 5.13	0.176	0.8641	1.25	0.59, 2.65	0.5536	0.9355
SV_123	Bacteria	Firmicutes	Clostridia	Clostridiales	Lachnospiraceae	NA	NA	1.21	0.6, 2.45	0.5988	0.9021	1.14	0.25, 5.32	0.8652	0.9989	0.81	0.36, 1.81	0.5995	0.9355
SV_14	Bacteria	Firmicutes	Clostridia	Clostridiales	Lachnospiraceae	NA	NA	1.83	0.91, 3.68	0.088	0.7369	1.11	0.43, 2.82	0.8309	0.9989	1.19	0.54, 2.63	0.6638	0.947
SV_140	Bacteria	Firmicutes	Clostridia	Clostridiales	Lachnospiraceae	NA	NA	0.95	0.47, 1.93	0.8952	0.9495	0.83	0.34, 2	0.6734	0.9907	1.01	0.43, 2.36	0.9768	0.9938
SV_144	Bacteria	Firmicutes	Clostridia	Clostridiales	Lachnospiraceae	NA	NA	1.79	0.73, 4.37	0.2021	0.7677	1	0.43, 2.35	0.9979	0.9989	0.99	0.44, 2.23	0.9737	0.9938
SV_152	Bacteria	Firmicutes	Clostridia	Clostridiales	Lachnospiraceae	NA	NA	0.9	0.5, 1.63	0.7266	0.924	1.08	0.3, 3.89	0.9086	0.9989	1	0.42, 2.34	0.9922	0.9938
SV_205	Bacteria	Firmicutes	Clostridia	Clostridiales	Lachnospiraceae	NA	NA	1.29	0.55, 3	0.5596	0.8931	0.98	0.45, 2.16	0.9662	0.9989	1.3	0.62, 2.71	0.492	0.9355
SV_220	Bacteria	Firmicutes	Clostridia	Clostridiales	Lachnospiraceae	NA	NA	1.79	0.83, 3.86	0.1362	0.7373	2.28	0.67, 7.79	0.1869	0.8641	1.96	0.8, 4.82	0.1407	0.7685
SV_221	Bacteria	Firmicutes	Clostridia	Clostridiales	Lachnospiraceae	NA	NA	0.97	0.43, 2.17	0.9345	0.9684	0.57	0.24, 1.36	0.2069	0.8641	0.81	0.39, 1.67	0.5608	0.9355
SV_225	Bacteria	Firmicutes	Clostridia	Clostridiales	Lachnospiraceae	NA	NA	1.09	0.55, 2.17	0.802	0.9318	1.3	0.56, 3.02	0.5399	0.9792	1.31	0.61, 2.8	0.4846	0.9355
SV_227	Bacteria	Firmicutes	Clostridia	Clostridiales	Lachnospiraceae	NA	NA	1.16	0.6, 2.27	0.6577	0.9204	1.02	0.49, 2.12	0.9663	0.9989	1.33	0.71, 2.52	0.3741	0.9355
SV_257	Bacteria	Firmicutes	Clostridia	Clostridiales	Lachnospiraceae	NA	NA	1.16	0.57, 2.35	0.6794	0.9204	0.93	0.39, 2.22	0.8778	0.9989	0.84	0.37, 1.91	0.681	0.9602
SV_31	Bacteria	Firmicutes	Clostridia	Clostridiales	Lachnospiraceae	NA	NA	0.9	0.46, 1.76	0.7623	0.924	0.64	0.23, 1.72	0.3729	0.9433	0.71	0.33, 1.53	0.3873	0.9355
SV_324	Bacteria	Firmicutes	Clostridia	Clostridiales	Lachnospiraceae	NA	NA	0.89	0.43, 1.85	0.7596	0.924	0.46	0.16, 1.29	0.1388	0.8641	1.13	0.54, 2.37	0.7453	0.9605
SV_358	Bacteria	Firmicutes	Clostridia	Clostridiales	Lachnospiraceae	NA	NA	0.86	0.45, 1.66	0.6565	0.9204	0.65	0.28, 1.5	0.3119	0.9433	0.61	0.28, 1.3	0.1971	0.7885
SV_364	Bacteria	Firmicutes	Clostridia	Clostridiales	Lachnospiraceae	NA	NA	0.6	0.23, 1.59	0.3071	0.8456	0.91	0.36, 2.3	0.8486	0.9989	0.96	0.39, 2.36	0.9339	0.9938
SV_379	Bacteria	Firmicutes	Clostridia	Clostridiales	Lachnospiraceae	NA	NA	1.35	0.73, 2.51	0.3418	0.8456	1.58	0.57, 4.39	0.3782	0.9433	1.66	0.77, 3.57	0.1946	0.7885
SV_382	Bacteria	Firmicutes	Clostridia	Clostridiales	Lachnospiraceae	NA	NA	1.68	0.86, 3.31	0.1313	0.7373	2.8	1.27, 6.14	0.0103	0.3609	2.51	1.19, 5.28	0.0152	0.6673
SV_414	Bacteria	Firmicutes	Clostridia	Clostridiales	Lachnospiraceae	NA	NA	1.29	0.62, 2.66	0.4926	0.8899	NA	NA	NA	NA	NA	NA	NA	NA
SV_47	Bacteria	Firmicutes	Clostridia	Clostridiales	Lachnospiraceae	NA	NA	1.97	0.93, 4.21	0.0777	0.7369	1.94	0.65, 5.81	0.2384	0.8717	2.4	0.99, 5.81	0.0516	0.6673
SV_471	Bacteria	Firmicutes	Clostridia	Clostridiales	Lachnospiraceae	NA	NA	0.9	0.47, 1.71	0.7363	0.924	0.76	0.28, 2.04	0.5806	0.9871	0.77	0.39, 1.53	0.4495	0.9355
SV_501	Bacteria	Firmicutes	Clostridia	Clostridiales	Lachnospiraceae	NA	NA	0.93	0.47, 1.86	0.8427	0.9327	1.24	0.54, 2.86	0.6171	0.9871	1.68	0.81, 3.45	0.1611	0.7685
SV_531	Bacteria	Firmicutes	Clostridia	Clostridiales	Lachnospiraceae	NA	NA	1.28	0.59, 2.78	0.5263	0.8899	1.04	0.47, 2.31	0.9148	0.9989	0.96	0.48, 1.94	0.9141	0.9938
SV_533	Bacteria	Firmicutes	Clostridia	Clostridiales	Lachnospiraceae	NA	NA	0.81	0.41, 1.63	0.5614	0.8931	0.83	0.37, 1.85	0.6449	0.9871	1.01	0.5, 2.04	0.974	0.9938
SV_553	Bacteria	Firmicutes	Clostridia	Clostridiales	Lachnospiraceae	NA	NA	0.85	0.4, 1.8	0.6797	0.9204	0.9	0.41, 1.98	0.7972	0.9989	1.08	0.53, 2.2	0.8393	0.9678
SV_60	Bacteria	Firmicutes	Clostridia	Clostridiales	Lachnospiraceae	NA	NA	1.83	0.91, 3.71	0.0916	0.7369	1.14	0.54, 2.4	0.7339	0.9989	1.1	0.58, 2.09	0.7687	0.9605
SV_608	Bacteria	Firmicutes	Clostridia	Clostridiales	Lachnospiraceae	NA	NA	0.98	0.51, 1.91	0.9632	0.987	0.42	0.1, 1.69	0.2217	0.8717	0.37	0.11, 1.24	0.1073	0.7422
SV_662	Bacteria	Firmicutes	Clostridia	Clostridiales	Lachnospiraceae	NA	NA	0.63	0.28, 1.46	0.2836	0.8149	0.26	0.09, 0.77	0.0143	0.4016	0.26	0.11, 0.57	0.0008	0.2165
SV_677	Bacteria	Firmicutes	Clostridia	Clostridiales	Lachnospiraceae	NA	NA	1.45	0.74, 2.83	0.2816	0.8149	0.99	0.41, 2.37	0.9807	0.9989	0.97	0.49, 1.93	0.9385	0.9938
SV_70	Bacteria	Firmicutes	Clostridia	Clostridiales	Lachnospiraceae	NA	NA	1.23	0.56, 2.71	0.601	0.9021	1.68	0.61, 4.59	0.315	0.9433	1.32	0.55, 3.18	0.5408	0.9355
SV_711	Bacteria	Firmicutes	Clostridia	Clostridiales	Lachnospiraceae	NA	NA	1.7	0.93, 3.1	0.0843	0.7369	2.43	1.18, 4.98	0.0157	0.4016	2.67	1.37, 5.23	0.0041	0.4256
SV_734	Bacteria	Firmicutes	Clostridia	Clostridiales	Lachnospiraceae	NA	NA	1.29	0.68, 2.46	0.4403	0.8692	NA	NA	NA	NA	NA	NA	NA	NA
SV_738	Bacteria	Firmicutes	Clostridia	Clostridiales	Lachnospiraceae	NA	NA	0.56	0.32, 0.96	0.0367	0.7099	0.34	0.1, 1.12	0.0757	0.7237	0.7	0.33, 1.46	0.3422	0.9355
SV_750	Bacteria	Firmicutes	Clostridia	Clostridiales	Lachnospiraceae	NA	NA	1.56	0.8, 3.01	0.1888	0.7677	2.1	0.92, 4.8	0.0794	0.7237	1.8	0.94, 3.48	0.0782	0.6673
SV_87	Bacteria	Firmicutes	Clostridia	Clostridiales	Lachnospiraceae	NA	NA	1.09	0.54, 2.21	0.8082	0.9327	0.93	0.38, 2.29	0.8802	0.9989	1.22	0.62, 2.39	0.5598	0.9355
SV_871	Bacteria	Firmicutes	Clostridia	Clostridiales	Lachnospiraceae	NA	NA	0.55	0.25, 1.22	0.1407	0.7373	0.41	0.14, 1.19	0.1008	0.7915	0.67	0.32, 1.39	0.2786	0.9023
SV_91	Bacteria	Firmicutes	Clostridia	Clostridiales	Lachnospiraceae	NA	NA	1.47	0.8, 2.7	0.2176	0.7796	2.77	1.28, 6.02	0.01	0.3609	1.67	0.84, 3.31	0.1416	0.7685
SV_52	Bacteria	Firmicutes	Clostridia	Clostridiales	Peptostreptococcaceae	Intestinibacter	bartlettii	0.8	0.43, 1.49	0.4781	0.8899	1.34	0.58, 3.06	0.4953	0.9433	1.25	0.58, 2.72	0.57	0.9355
SV_19	Bacteria	Firmicutes	Clostridia	Clostridiales	Peptostreptococcaceae	Romboutsia	ilealis/timonensis	1.25	0.67, 2.32	0.4898	0.8899	1.18	0.51, 2.7	0.7007	0.9966	1.42	0.65, 3.1	0.3837	0.9355
SV_305	Bacteria	Firmicutes	Clostridia	Clostridiales	Peptostreptococcaceae	Terrisporobacter	NA	1.03	0.52, 2.04	0.9373	0.9684	0.95	0.39, 2.31	0.9113	0.9989	1.11	0.51, 2.42	0.7892	0.9605
SV_1689	Bacteria	Firmicutes	Clostridia	Clostridiales	Ruminococcaceae	Acetanaerobacterium	NA	0.56	0.19, 1.65	0.2883	0.8153	0.37	0.12, 1.12	0.0776	0.7237	0.82	0.35, 1.88	0.6353	0.9401
SV_1446	Bacteria	Firmicutes	Clostridia	Clostridiales	Ruminococcaceae	Angelakisella	NA	0.61	0.2, 1.91	0.4007	0.85	NA	NA	NA	NA	NA	NA	NA	NA
SV_675	Bacteria	Firmicutes	Clostridia	Clostridiales	Ruminococcaceae	Butyricicoccus	desmolans	0.49	0.28, 0.88	0.0158	0.5086	0.3	0.12, 0.75	0.0106	0.3609	0.45	0.2, 0.99	0.0482	0.6673
SV_188	Bacteria	Firmicutes	Clostridia	Clostridiales	Ruminococcaceae	Butyricicoccus	faecihominis	1.81	0.88, 3.71	0.104	0.7369	1.15	0.37, 3.55	0.8129	0.9989	1.19	0.54, 2.65	0.6632	0.947
SV_173	Bacteria	Firmicutes	Clostridia	Clostridiales	Ruminococcaceae	Butyricicoccus	NA	0.67	0.22, 2.04	0.4812	0.8899	NA	NA	NA	NA	NA	NA	NA	NA
SV_97	Bacteria	Firmicutes	Clostridia	Clostridiales	Ruminococcaceae	Butyricicoccus	NA	1.51	0.77, 2.95	0.2283	0.7796	1.42	0.56, 3.64	0.4605	0.9433	1.22	0.58, 2.57	0.6036	0.9355
SV_1000	Bacteria	Firmicutes	Clostridia	Clostridiales	Ruminococcaceae	Candidatus_Soleaferrea	NA	0.92	0.46, 1.86	0.8239	0.9327	0.67	0.27, 1.67	0.3935	0.9433	1.05	0.51, 2.17	0.8896	0.9894
SV_286	Bacteria	Firmicutes	Clostridia	Clostridiales	Ruminococcaceae	DTU089	NA	0.71	0.35, 1.42	0.3318	0.8456	0.99	0.45, 2.14	0.9698	0.9989	1.48	0.71, 3.08	0.2942	0.9073
SV_12	Bacteria	Firmicutes	Clostridia	Clostridiales	Ruminococcaceae	Faecalibacterium	CM04-06	1.84	0.78, 4.3	0.1616	0.7418	0.92	0.33, 2.55	0.8656	0.9989	1.67	0.67, 4.13	0.2689	0.9023
SV_1	Bacteria	Firmicutes	Clostridia	Clostridiales	Ruminococcaceae	Faecalibacterium	cf./prausnitzii	0.78	0.39, 1.58	0.4923	0.8899	0.7	0.33, 1.47	0.3496	0.9433	0.76	0.4, 1.42	0.3825	0.9355
SV_6	Bacteria	Firmicutes	Clostridia	Clostridiales	Ruminococcaceae	Faecalibacterium	prausnitzii	2.01	0.99, 4.05	0.0518	0.7099	1.02	0.44, 2.34	0.9712	0.9989	0.65	0.31, 1.37	0.2599	0.8873
SV_75	Bacteria	Firmicutes	Clostridia	Clostridiales	Ruminococcaceae	Faecalibacterium	prausnitzii	0.91	0.5, 1.66	0.7696	0.9249	1.24	0.51, 3	0.6309	0.9871	0.89	0.43, 1.83	0.7468	0.9605
SV_115	Bacteria	Firmicutes	Clostridia	Clostridiales	Ruminococcaceae	Faecalibacterium	NA	1.28	0.6, 2.72	0.5239	0.8899	0.78	0.27, 2.22	0.6379	0.9871	0.8	0.35, 1.82	0.5954	0.9355
SV_178	Bacteria	Firmicutes	Clostridia	Clostridiales	Ruminococcaceae	Faecalibacterium	NA	1.28	0.6, 2.72	0.5239	0.8899	0.78	0.27, 2.22	0.6379	0.9871	0.8	0.35, 1.82	0.5954	0.9355
SV_260	Bacteria	Firmicutes	Clostridia	Clostridiales	Ruminococcaceae	Faecalibacterium	NA	1.26	0.58, 2.71	0.5575	0.8931	0.81	0.3, 2.14	0.668	0.9907	0.79	0.35, 1.76	0.556	0.9355
SV_64	Bacteria	Firmicutes	Clostridia	Clostridiales	Ruminococcaceae	Faecalibacterium	NA	1.51	0.66, 3.45	0.3277	0.8456	1.08	0.4, 2.96	0.8743	0.9989	1.42	0.6, 3.34	0.4251	0.9355
SV_224	Bacteria	Firmicutes	Clostridia	Clostridiales	Ruminococcaceae	Flavonifractor	plautii	1.13	0.46, 2.75	0.7927	0.93	0.95	0.29, 3.1	0.9371	0.9989	1.21	0.42, 3.47	0.7281	0.9605
SV_1209	Bacteria	Firmicutes	Clostridia	Clostridiales	Ruminococcaceae	Flavonifractor	NA	0.55	0.24, 1.29	0.1707	0.7677	0.69	0.2, 2.37	0.5584	0.9792	1.13	0.42, 3.07	0.8064	0.9605
SV_1244	Bacteria	Firmicutes	Clostridia	Clostridiales	Ruminococcaceae	Fournierella	NA	1.26	0.64, 2.47	0.5043	0.8899	NA	NA	NA	NA	NA	NA	NA	NA
SV_336	Bacteria	Firmicutes	Clostridia	Clostridiales	Ruminococcaceae	Intestinimonas	NA	1.07	0.58, 1.98	0.8177	0.9327	2.02	0.76, 5.32	0.1564	0.8641	1.79	0.87, 3.68	0.1155	0.7507
SV_648	Bacteria	Firmicutes	Clostridia	Clostridiales	Ruminococcaceae	Intestinimonas	NA	0.46	0.15, 1.44	0.1825	0.7677	NA	NA	NA	NA	NA	NA	NA	NA
SV_192	Bacteria	Firmicutes	Clostridia	Clostridiales	Ruminococcaceae	Negativibacillus	NA	0.9	0.48, 1.68	0.7312	0.924	1.68	0.69, 4.12	0.2541	0.891	1.34	0.66, 2.7	0.4137	0.9355
SV_251	Bacteria	Firmicutes	Clostridia	Clostridiales	Ruminococcaceae	Oscillibacter	NA	0.82	0.44, 1.52	0.5314	0.8899	0.61	0.19, 1.97	0.4076	0.9433	0.69	0.32, 1.49	0.3458	0.9355
SV_751	Bacteria	Firmicutes	Clostridia	Clostridiales	Ruminococcaceae	Oscillibacter	NA	0.78	0.38, 1.62	0.5085	0.8899	0.57	0.22, 1.51	0.26	0.8988	0.79	0.36, 1.75	0.5655	0.9355
SV_384	Bacteria	Firmicutes	Clostridia	Clostridiales	Ruminococcaceae	Oscillospira	NA	0.29	0.08, 1.1	0.0684	0.7369	NA	NA	NA	NA	NA	NA	NA	NA
SV_1196	Bacteria	Firmicutes	Clostridia	Clostridiales	Ruminococcaceae	Phocea	massiliensis	1.06	0.52, 2.16	0.8677	0.943	1.64	0.72, 3.74	0.2355	0.8717	1.79	0.84, 3.77	0.1289	0.7685
SV_153	Bacteria	Firmicutes	Clostridia	Clostridiales	Ruminococcaceae	Ruminiclostridium_5	NA	0.82	0.43, 1.58	0.5607	0.8931	0.56	0.24, 1.3	0.1761	0.8641	0.62	0.32, 1.22	0.1692	0.7685
SV_255	Bacteria	Firmicutes	Clostridia	Clostridiales	Ruminococcaceae	Ruminiclostridium_5	NA	0.66	0.29, 1.51	0.3246	0.8456	1.15	0.39, 3.4	0.7998	0.9989	1.48	0.67, 3.26	0.3267	0.9355
SV_334	Bacteria	Firmicutes	Clostridia	Clostridiales	Ruminococcaceae	Ruminiclostridium_5	NA	0.77	0.41, 1.42	0.4005	0.85	0.5	0.18, 1.43	0.1995	0.8641	0.7	0.28, 1.71	0.4307	0.9355
SV_62	Bacteria	Firmicutes	Clostridia	Clostridiales	Ruminococcaceae	Ruminiclostridium_5	NA	1.43	0.63, 3.2	0.3905	0.846	1.42	0.61, 3.29	0.4154	0.9433	2.02	0.93, 4.38	0.0737	0.6673
SV_175	Bacteria	Firmicutes	Clostridia	Clostridiales	Ruminococcaceae	Ruminiclostridium_6	NA	1.34	0.71, 2.53	0.3719	0.8456	1.14	0.46, 2.81	0.7758	0.9989	1.58	0.68, 3.65	0.2836	0.9023
SV_1125	Bacteria	Firmicutes	Clostridia	Clostridiales	Ruminococcaceae	Ruminiclostridium_9	NA	0.95	0.45, 2.01	0.8858	0.943	0.6	0.15, 2.33	0.4593	0.9433	1.07	0.47, 2.46	0.8675	0.9792
SV_296	Bacteria	Firmicutes	Clostridia	Clostridiales	Ruminococcaceae	Ruminiclostridium_9	NA	0.83	0.33, 2.12	0.7024	0.9204	NA	NA	NA	NA	NA	NA	NA	NA
SV_408	Bacteria	Firmicutes	Clostridia	Clostridiales	Ruminococcaceae	Ruminiclostridium_9	NA	1.03	0.51, 2.1	0.9264	0.9675	1.04	0.45, 2.43	0.9227	0.9989	0.91	0.44, 1.88	0.7931	0.9605
SV_725	Bacteria	Firmicutes	Clostridia	Clostridiales	Ruminococcaceae	Ruminiclostridium_9	NA	0.9	0.4, 2.01	0.7963	0.93	1.02	0.25, 4.13	0.974	0.9989	1.1	0.46, 2.66	0.8234	0.9605
SV_295	Bacteria	Firmicutes	Clostridia	Clostridiales	Ruminococcaceae	Ruminococcaceae_NK4A214_group	NA	1.78	0.8, 3.98	0.1587	0.7418	1.19	0.48, 2.94	0.7142	0.9989	1.25	0.52, 3.01	0.6123	0.9355
SV_98	Bacteria	Firmicutes	Clostridia	Clostridiales	Ruminococcaceae	Ruminococcaceae_NK4A214_group	NA	0.94	0.5, 1.74	0.8351	0.9327	1.06	0.49, 2.28	0.8825	0.9989	1.13	0.55, 2.3	0.7405	0.9605
SV_124	Bacteria	Firmicutes	Clostridia	Clostridiales	Ruminococcaceae	Ruminococcaceae_UCG-002	bacterium	0.96	0.44, 2.11	0.9269	0.9675	0.96	0.39, 2.37	0.9366	0.9989	1.12	0.48, 2.6	0.7897	0.9605
SV_147	Bacteria	Firmicutes	Clostridia	Clostridiales	Ruminococcaceae	Ruminococcaceae_UCG-002	NA	0.87	0.44, 1.73	0.6883	0.9204	0.67	0.23, 1.96	0.4636	0.9433	0.73	0.29, 1.85	0.5043	0.9355
SV_170	Bacteria	Firmicutes	Clostridia	Clostridiales	Ruminococcaceae	Ruminococcaceae_UCG-002	NA	0.91	0.51, 1.63	0.7568	0.924	0.69	0.29, 1.67	0.4141	0.9433	0.9	0.41, 1.96	0.7907	0.9605
SV_174	Bacteria	Firmicutes	Clostridia	Clostridiales	Ruminococcaceae	Ruminococcaceae_UCG-002	NA	1.39	0.62, 3.13	0.4294	0.8692	NA	NA	NA	NA	NA	NA	NA	NA
SV_349	Bacteria	Firmicutes	Clostridia	Clostridiales	Ruminococcaceae	Ruminococcaceae_UCG-002	NA	0.64	0.32, 1.31	0.226	0.7796	0.75	0.28, 2.01	0.5699	0.9792	1.11	0.51, 2.42	0.7923	0.9605
SV_287	Bacteria	Firmicutes	Clostridia	Clostridiales	Ruminococcaceae	Ruminococcaceae_UCG-003	NA	0.73	0.39, 1.37	0.3249	0.8456	1.1	0.48, 2.52	0.8217	0.9989	1.44	0.66, 3.14	0.3556	0.9355
SV_922	Bacteria	Firmicutes	Clostridia	Clostridiales	Ruminococcaceae	Ruminococcaceae_UCG-003	NA	2.37	1.21, 4.64	0.0116	0.4659	2.09	0.98, 4.49	0.0579	0.7058	1.91	0.99, 3.67	0.0529	0.6673
SV_151	Bacteria	Firmicutes	Clostridia	Clostridiales	Ruminococcaceae	Ruminococcaceae_UCG-004	NA	1.84	0.87, 3.91	0.1125	0.7369	2.4	0.98, 5.9	0.0556	0.7058	2.11	0.95, 4.68	0.0669	0.6673
SV_437	Bacteria	Firmicutes	Clostridia	Clostridiales	Ruminococcaceae	Ruminococcaceae_UCG-004	NA	0.45	0.18, 1.09	0.0761	0.7369	0.45	0.14, 1.45	0.1797	0.8641	0.94	0.46, 1.9	0.8533	0.9751
SV_139	Bacteria	Firmicutes	Clostridia	Clostridiales	Ruminococcaceae	Ruminococcaceae_UCG-005	NA	0.62	0.31, 1.26	0.1896	0.7677	1.23	0.52, 2.94	0.6383	0.9871	1.21	0.58, 2.52	0.6054	0.9355
SV_181	Bacteria	Firmicutes	Clostridia	Clostridiales	Ruminococcaceae	Ruminococcaceae_UCG-005	NA	0.86	0.44, 1.69	0.6668	0.9204	0.89	0.36, 2.17	0.7928	0.9989	0.88	0.43, 1.77	0.7097	0.9605
SV_342	Bacteria	Firmicutes	Clostridia	Clostridiales	Ruminococcaceae	Ruminococcaceae_UCG-005	NA	0.41	0.12, 1.41	0.1584	0.7418	0.21	0.02, 2.2	0.1935	0.8641	0.56	0.18, 1.79	0.3305	0.9355
SV_343	Bacteria	Firmicutes	Clostridia	Clostridiales	Ruminococcaceae	Ruminococcaceae_UCG-005	NA	0.82	0.41, 1.64	0.5843	0.9021	0.65	0.27, 1.59	0.3468	0.9433	1.14	0.52, 2.51	0.7376	0.9605
SV_512	Bacteria	Firmicutes	Clostridia	Clostridiales	Ruminococcaceae	Ruminococcaceae_UCG-005	NA	0.78	0.36, 1.7	0.5371	0.8899	0.6	0.21, 1.68	0.3297	0.9433	0.86	0.36, 2.03	0.7291	0.9605
SV_715	Bacteria	Firmicutes	Clostridia	Clostridiales	Ruminococcaceae	Ruminococcaceae_UCG-005	NA	0.49	0.16, 1.55	0.2255	0.7796	0.48	0.1, 2.26	0.3491	0.9433	0.65	0.21, 2.02	0.4587	0.9355
SV_1302	Bacteria	Firmicutes	Clostridia	Clostridiales	Ruminococcaceae	Ruminococcaceae_UCG-010	NA	0.69	0.27, 1.75	0.4337	0.8692	NA	NA	NA	NA	NA	NA	NA	NA
SV_322	Bacteria	Firmicutes	Clostridia	Clostridiales	Ruminococcaceae	Ruminococcaceae_UCG-013	NA	1.07	0.48, 2.38	0.8761	0.943	0.64	0.22, 1.86	0.4123	0.9433	0.81	0.37, 1.77	0.5944	0.9355
SV_94	Bacteria	Firmicutes	Clostridia	Clostridiales	Ruminococcaceae	Ruminococcaceae_UCG-013	NA	1.08	0.57, 2.06	0.8133	0.9327	0.91	0.36, 2.31	0.8375	0.9989	1.28	0.63, 2.59	0.4915	0.9355
SV_79	Bacteria	Firmicutes	Clostridia	Clostridiales	Ruminococcaceae	Ruminococcus_1	bicirculans	0.66	0.35, 1.27	0.212	0.7709	1.44	0.65, 3.16	0.3672	0.9433	1.28	0.61, 2.68	0.5122	0.9355
SV_204	Bacteria	Firmicutes	Clostridia	Clostridiales	Ruminococcaceae	Ruminococcus_1	callidus	0.99	0.54, 1.82	0.9741	0.987	1.34	0.56, 3.19	0.5048	0.9433	1.31	0.63, 2.73	0.4729	0.9355
SV_92	Bacteria	Firmicutes	Clostridia	Clostridiales	Ruminococcaceae	Ruminococcus_1	NA	0.55	0.2, 1.49	0.2386	0.7846	0.23	0.05, 1.1	0.0654	0.7237	0.43	0.12, 1.48	0.182	0.7763
SV_15	Bacteria	Firmicutes	Clostridia	Clostridiales	Ruminococcaceae	Ruminococcus_2	bromii	0.62	0.34, 1.14	0.1249	0.7373	0.74	0.31, 1.75	0.4923	0.9433	1.19	0.54, 2.63	0.6613	0.947
SV_149	Bacteria	Firmicutes	Clostridia	Clostridiales	Ruminococcaceae	Subdoligranulum	NA	0.94	0.47, 1.88	0.8652	0.943	1.24	0.37, 4.18	0.734	0.9989	1.22	0.55, 2.7	0.6193	0.9355
SV_162	Bacteria	Firmicutes	Clostridia	Clostridiales	Ruminococcaceae	Subdoligranulum	NA	1.94	0.89, 4.22	0.0938	0.7369	1.11	0.44, 2.79	0.8233	0.9989	1.15	0.48, 2.72	0.7574	0.9605
SV_376	Bacteria	Firmicutes	Clostridia	Clostridiales	Ruminococcaceae	Subdoligranulum	NA	1.57	0.75, 3.27	0.2313	0.7804	1.59	0.62, 4.06	0.3308	0.9433	1.14	0.43, 3.01	0.7951	0.9605
SV_5	Bacteria	Firmicutes	Clostridia	Clostridiales	Ruminococcaceae	Subdoligranulum	NA	1.37	0.7, 2.7	0.3605	0.8456	1.82	0.64, 5.19	0.2633	0.8988	1.75	0.79, 3.87	0.1683	0.7685
SV_8	Bacteria	Firmicutes	Clostridia	Clostridiales	Ruminococcaceae	Subdoligranulum	NA	1.08	0.62, 1.87	0.796	0.93	1.73	0.68, 4.42	0.2512	0.891	0.98	0.5, 1.93	0.9594	0.9938
SV_142	Bacteria	Firmicutes	Clostridia	Clostridiales	Ruminococcaceae	UBA1819	NA	0.45	0.22, 0.91	0.0259	0.558	0.35	0.13, 0.93	0.0346	0.5454	0.43	0.21, 0.9	0.0239	0.6673
SV_1025	Bacteria	Firmicutes	Clostridia	Clostridiales	Ruminococcaceae	NA	NA	1.67	0.83, 3.35	0.1519	0.7418	1.81	0.74, 4.42	0.1912	0.8641	1.42	0.67, 3	0.3585	0.9355
SV_1132	Bacteria	Firmicutes	Clostridia	Clostridiales	Ruminococcaceae	NA	NA	1.93	0.91, 4.06	0.0844	0.7369	2.57	1.1, 6.01	0.0294	0.5192	2.02	0.96, 4.25	0.063	0.6673
SV_117	Bacteria	Firmicutes	Clostridia	Clostridiales	Ruminococcaceae	NA	NA	1.01	0.38, 2.69	0.9802	0.987	0.77	0.24, 2.49	0.6619	0.9907	0.99	0.4, 2.49	0.9875	0.9938
SV_1254	Bacteria	Firmicutes	Clostridia	Clostridiales	Ruminococcaceae	NA	NA	0.94	0.5, 1.75	0.8396	0.9327	1	0.39, 2.56	0.9931	0.9989	1.37	0.63, 2.96	0.4286	0.9355
SV_127	Bacteria	Firmicutes	Clostridia	Clostridiales	Ruminococcaceae	NA	NA	0.5	0.21, 1.17	0.1104	0.7369	0.76	0.34, 1.71	0.5144	0.9542	0.92	0.46, 1.86	0.8207	0.9605
SV_377	Bacteria	Firmicutes	Clostridia	Clostridiales	Ruminococcaceae	NA	NA	1.29	0.66, 2.53	0.4601	0.8899	1.81	0.77, 4.22	0.1718	0.8641	2.12	1.13, 3.97	0.0191	0.6673
SV_390	Bacteria	Firmicutes	Clostridia	Clostridiales	Ruminococcaceae	NA	NA	1.3	0.63, 2.7	0.473	0.8899	NA	NA	NA	NA	NA	NA	NA	NA
SV_426	Bacteria	Firmicutes	Clostridia	Clostridiales	Ruminococcaceae	NA	NA	0.37	0.17, 0.84	0.0179	0.5086	0.39	0.13, 1.16	0.09	0.7681	0.59	0.27, 1.3	0.1894	0.782
SV_605	Bacteria	Firmicutes	Clostridia	Clostridiales	Ruminococcaceae	NA	NA	0.78	0.37, 1.64	0.5121	0.8899	0.73	0.32, 1.67	0.4615	0.9433	1.02	0.52, 2.02	0.9484	0.9938
SV_66	Bacteria	Firmicutes	Clostridia	Clostridiales	Ruminococcaceae	NA	NA	0.88	0.44, 1.76	0.7277	0.924	0.8	0.3, 2.12	0.6478	0.9871	0.92	0.41, 2.07	0.8493	0.975
SV_73	Bacteria	Firmicutes	Clostridia	Clostridiales	Ruminococcaceae	NA	NA	1.33	0.66, 2.65	0.4256	0.8692	1.21	0.35, 4.25	0.7611	0.9989	1.18	0.41, 3.35	0.7597	0.9605
SV_740	Bacteria	Firmicutes	Clostridia	Clostridiales	Ruminococcaceae	NA	NA	1.06	0.49, 2.31	0.8835	0.943	1.97	0.86, 4.48	0.1073	0.7915	2.17	1.18, 4	0.0133	0.6673
SV_809	Bacteria	Firmicutes	Clostridia	Clostridiales	Ruminococcaceae	NA	NA	1.29	0.7, 2.36	0.415	0.8692	0.92	0.42, 2.01	0.8399	0.9989	0.63	0.31, 1.3	0.2134	0.8405
SV_866	Bacteria	Firmicutes	Clostridia	Clostridiales	Ruminococcaceae	NA	NA	1.37	0.72, 2.61	0.3399	0.8456	NA	NA	NA	NA	NA	NA	NA	NA
SV_941	Bacteria	Firmicutes	Clostridia	Clostridiales	Ruminococcaceae	NA	NA	0.42	0.14, 1.21	0.1073	0.7369	0.41	0.09, 1.85	0.2442	0.8804	0.56	0.19, 1.64	0.2895	0.9037
SV_968	Bacteria	Firmicutes	Clostridia	Clostridiales	Ruminococcaceae	NA	NA	0.79	0.42, 1.46	0.4439	0.8692	0.66	0.24, 1.78	0.4106	0.9433	1.13	0.49, 2.6	0.7757	0.9605
SV_1441	Bacteria	Firmicutes	Clostridia	Clostridiales	NA	NA	NA	0.69	0.3, 1.61	0.3928	0.846	1.34	0.49, 3.67	0.5634	0.9792	1.12	0.44, 2.89	0.8101	0.9605
SV_158	Bacteria	Firmicutes	Clostridia	Clostridiales	NA	NA	NA	1.22	0.54, 2.74	0.6258	0.9079	NA	NA	NA	NA	NA	NA	NA	NA
SV_1030	Bacteria	Firmicutes	Erysipelotrichia	Erysipelotrichales	Erysipelotrichaceae	Dielma	fastidiosa	1.15	0.65, 2.04	0.6378	0.9158	1.08	0.37, 3.15	0.8915	0.9989	1.24	0.57, 2.71	0.5923	0.9355
SV_337	Bacteria	Firmicutes	Erysipelotrichia	Erysipelotrichales	Erysipelotrichaceae	Erysipelatoclostridium	ramosum	0.5	0.21, 1.2	0.12	0.7373	0.58	0.17, 2.01	0.3946	0.9433	0.77	0.27, 2.14	0.6121	0.9355
SV_1293	Bacteria	Firmicutes	Erysipelotrichia	Erysipelotrichales	Erysipelotrichaceae	Erysipelatoclostridium	NA	0.52	0.27, 1.01	0.0532	0.7099	1.24	0.52, 2.98	0.6265	0.9871	1.61	0.74, 3.47	0.2286	0.8735
SV_217	Bacteria	Firmicutes	Erysipelotrichia	Erysipelotrichales	Erysipelotrichaceae	Erysipelatoclostridium	NA	0.89	0.5, 1.6	0.7035	0.9204	0.69	0.24, 2.03	0.5041	0.9433	0.91	0.4, 2.08	0.819	0.9605
SV_24	Bacteria	Firmicutes	Erysipelotrichia	Erysipelotrichales	Erysipelotrichaceae	Erysipelotrichaceae_UCG-003	NA	1.11	0.58, 2.09	0.7567	0.924	1.02	0.45, 2.3	0.9649	0.9989	0.79	0.38, 1.63	0.5198	0.9355
SV_351	Bacteria	Firmicutes	Erysipelotrichia	Erysipelotrichales	Erysipelotrichaceae	Faecalitalea	NA	1.19	0.6, 2.37	0.6235	0.9079	0.7	0.29, 1.68	0.4276	0.9433	0.72	0.35, 1.5	0.3846	0.9355
SV_729	Bacteria	Firmicutes	Erysipelotrichia	Erysipelotrichales	Erysipelotrichaceae	Holdemania	filiformis	1.6	0.77, 3.32	0.207	0.7677	1.19	0.5, 2.87	0.6923	0.992	1.3	0.64, 2.64	0.4733	0.9355
SV_74	Bacteria	Firmicutes	Erysipelotrichia	Erysipelotrichales	Erysipelotrichaceae	Turicibacter	sanguinis	0.75	0.44, 1.27	0.2852	0.8149	0.68	0.24, 1.92	0.4709	0.9433	0.67	0.26, 1.7	0.3963	0.9355
SV_387	Bacteria	Firmicutes	Erysipelotrichia	Erysipelotrichales	Erysipelotrichaceae	Turicibacter	sanguinis	NA	NA	NA	NA	0.9	0.33, 2.47	0.8316	0.9989	0.71	0.26, 1.95	0.5106	0.9355
SV_461	Bacteria	Firmicutes	Erysipelotrichia	Erysipelotrichales	Erysipelotrichaceae	NA	NA	0.88	0.46, 1.67	0.692	0.9204	1.09	0.44, 2.71	0.8481	0.9989	1.6	0.73, 3.54	0.2423	0.8807
SV_69	Bacteria	Firmicutes	Negativicutes	Selenomonadales	Acidaminococcaceae	Phascolarctobacterium	faecium	1.34	0.69, 2.61	0.3879	0.846	1.43	0.56, 3.69	0.4582	0.9433	1.71	0.81, 3.62	0.1625	0.7685
SV_49	Bacteria	Firmicutes	Negativicutes	Selenomonadales	Veillonellaceae	Dialister	invisus	0.77	0.43, 1.36	0.3616	0.8456	0.76	0.3, 1.9	0.5573	0.9792	0.74	0.36, 1.54	0.4216	0.9355
SV_698	Bacteria	Firmicutes	Negativicutes	Selenomonadales	Veillonellaceae	Veillonella	atypica/dispar	1.11	0.59, 2.07	0.7468	0.924	0.36	0.09, 1.4	0.139	0.8641	0.45	0.18, 1.09	0.0779	0.6673
SV_882	Bacteria	Firmicutes	Negativicutes	Selenomonadales	Veillonellaceae	Veillonella	dispar/parvula	0.21	0.08, 0.6	0.0033	0.3071	0.09	0.02, 0.54	0.0081	0.3609	0.45	0.16, 1.25	0.1254	0.7685
SV_622	Bacteria	Firmicutes	NA	NA	NA	NA	NA	0.61	0.31, 1.18	0.1422	0.7373	1.16	0.53, 2.56	0.7111	0.9989	0.93	0.48, 1.79	0.8292	0.9605
SV_104	Bacteria	Proteobacteria	Deltaproteobacteria	Desulfovibrionales	Desulfovibrionaceae	Bilophila	wadsworthia	1.42	0.59, 3.42	0.4312	0.8692	1.05	0.45, 2.43	0.9109	0.9989	1.73	0.64, 4.62	0.2779	0.9023
SV_113	Bacteria	Proteobacteria	Gammaproteobacteria	Betaproteobacteriales	Burkholderiaceae	Parasutterella	excrementihominis	1.42	0.65, 3.11	0.3775	0.8456	1.06	0.41, 2.74	0.9062	0.9989	1.22	0.55, 2.7	0.6246	0.9355
SV_372	Bacteria	Proteobacteria	Gammaproteobacteria	Betaproteobacteriales	Burkholderiaceae	Sutterella	massiliensis/stercoricanis/wadsworthensis	0.63	0.28, 1.43	0.2717	0.8149	0.47	0.16, 1.39	0.1723	0.8641	0.8	0.33, 1.96	0.6237	0.9355
SV_272	Bacteria	Proteobacteria	Gammaproteobacteria	Betaproteobacteriales	Burkholderiaceae	Sutterella	wadsworthensis	1.33	0.69, 2.57	0.3918	0.846	1.2	0.5, 2.91	0.6785	0.992	1.84	0.9, 3.78	0.0971	0.7411
SV_9	Bacteria	Proteobacteria	Gammaproteobacteria	Enterobacteriales	Enterobacteriaceae	Escherichia/Shigella	NA	0.56	0.32, 1	0.0513	0.7099	0.55	0.19, 1.63	0.2837	0.9312	0.66	0.26, 1.67	0.3818	0.9355
SV_238	Bacteria	Proteobacteria	Gammaproteobacteria	Pasteurellales	Pasteurellaceae	Haemophilus	influenzae/parainfluenzae	0.64	0.33, 1.23	0.1806	0.7677	0.41	0.18, 0.94	0.0362	0.5454	0.53	0.27, 1.03	0.0621	0.6673
SV_3	Bacteria	Verrucomicrobia	Verrucomicrobiae	Verrucomicrobiales	Akkermansiaceae	Akkermansia	muciniphila	1.24	0.63, 2.45	0.5281	0.8899	0.88	0.36, 2.19	0.7906	0.9989	1.1	0.51, 2.39	0.8039	0.9605
SV_1855	Bacteria	NA	NA	NA	NA	NA	NA	0.46	0.1, 2.17	0.3244	0.8456	NA	NA	NA	NA	NA	NA	NA	NA
SV_602	Bacteria	NA	NA	NA	NA	NA	NA	0.56	0.31, 1	0.0516	0.7099	0.72	0.3, 1.76	0.476	0.9433	0.67	0.34, 1.31	0.2396	0.8807
SV_800	Bacteria	NA	NA	NA	NA	NA	NA	1.07	0.54, 2.12	0.8434	0.9327	1.66	0.74, 3.74	0.2222	0.8717	1.64	0.83, 3.24	0.158	0.7685

## Sheet: Supplementary Table 2
Supplementary Table 2. Amplicon sequence variant (ASV) membership for wgcna modules obtained from MRI cohort (n=46)
Module	ASV	Kingdom	Phylum	Class	Order	Family	Genus	Species
M1	SV_2232	Bacteria	Firmicutes	Clostridia	Clostridiales	Clostridiaceae_1	Clostridium_sensu_stricto_1	paraputrificum
M1	SV_311	Bacteria	Firmicutes	Clostridia	Clostridiales	Peptostreptococcaceae	Romboutsia	sedimentorum
M1	SV_387	Bacteria	Firmicutes	Erysipelotrichia	Erysipelotrichales	Erysipelotrichaceae	Turicibacter	sanguinis
M2	SV_20	Bacteria	Bacteroidetes	Bacteroidia	Bacteroidales	Bacteroidaceae	Bacteroides	uniformis
M2	SV_109	Bacteria	Firmicutes	Clostridia	Clostridiales	Lachnospiraceae	Agathobacter	NA
M2	SV_463	Bacteria	Firmicutes	Clostridia	Clostridiales	Lachnospiraceae	Blautia	NA
M2	SV_28	Bacteria	Firmicutes	Clostridia	Clostridiales	Lachnospiraceae	Blautia	obeum
M2	SV_122	Bacteria	Firmicutes	Clostridia	Clostridiales	Lachnospiraceae	Coprococcus_1	catus
M2	SV_58	Bacteria	Firmicutes	Clostridia	Clostridiales	Lachnospiraceae	Coprococcus_3	comes
M2	SV_81	Bacteria	Firmicutes	Clostridia	Clostridiales	Lachnospiraceae	Dorea	formicigenerans
M2	SV_22	Bacteria	Firmicutes	Clostridia	Clostridiales	Lachnospiraceae	Dorea	longicatena
M2	SV_321	Bacteria	Firmicutes	Clostridia	Clostridiales	Lachnospiraceae	Lachnospiraceae_FCS020_group	NA
M2	SV_257	Bacteria	Firmicutes	Clostridia	Clostridiales	Lachnospiraceae	NA	NA
M2	SV_31	Bacteria	Firmicutes	Clostridia	Clostridiales	Lachnospiraceae	NA	NA
M2	SV_358	Bacteria	Firmicutes	Clostridia	Clostridiales	Lachnospiraceae	NA	NA
M2	SV_501	Bacteria	Firmicutes	Clostridia	Clostridiales	Lachnospiraceae	NA	NA
M2	SV_60	Bacteria	Firmicutes	Clostridia	Clostridiales	Lachnospiraceae	NA	NA
M2	SV_343	Bacteria	Firmicutes	Clostridia	Clostridiales	Ruminococcaceae	Ruminococcaceae_UCG-005	NA
M2	SV_24	Bacteria	Firmicutes	Erysipelotrichia	Erysipelotrichales	Erysipelotrichaceae	Erysipelotrichaceae_UCG-003	NA
M2	SV_104	Bacteria	Proteobacteria	Deltaproteobacteria	Desulfovibrionales	Desulfovibrionaceae	Bilophila	wadsworthia
M3	SV_18	Bacteria	Actinobacteria	Actinobacteria	Bifidobacteriales	Bifidobacteriaceae	Bifidobacterium	breve/kashiwanohense/longum
M3	SV_41	Bacteria	Actinobacteria	Actinobacteria	Bifidobacteriales	Bifidobacteriaceae	Bifidobacterium	catenulatum/gallicum/kashiwanohense/pseudocatenulatum
M3	SV_76	Bacteria	Firmicutes	Clostridia	Clostridiales	Clostridiaceae_1	Clostridium_sensu_stricto_1	celatum/disporicum/saudiense
M3	SV_7	Bacteria	Firmicutes	Clostridia	Clostridiales	Lachnospiraceae	Agathobacter	NA
M3	SV_11	Bacteria	Firmicutes	Clostridia	Clostridiales	Lachnospiraceae	Anaerostipes	hadrus
M3	SV_30	Bacteria	Firmicutes	Clostridia	Clostridiales	Lachnospiraceae	Blautia	faecis
M3	SV_17	Bacteria	Firmicutes	Clostridia	Clostridiales	Lachnospiraceae	Fusicatenibacter	saccharivorans
M3	SV_47	Bacteria	Firmicutes	Clostridia	Clostridiales	Lachnospiraceae	NA	NA
M3	SV_52	Bacteria	Firmicutes	Clostridia	Clostridiales	Peptostreptococcaceae	Intestinibacter	bartlettii
M3	SV_305	Bacteria	Firmicutes	Clostridia	Clostridiales	Peptostreptococcaceae	Terrisporobacter	NA
M3	SV_94	Bacteria	Firmicutes	Clostridia	Clostridiales	Ruminococcaceae	Ruminococcaceae_UCG-013	NA
M3	SV_74	Bacteria	Firmicutes	Erysipelotrichia	Erysipelotrichales	Erysipelotrichaceae	Turicibacter	sanguinis
M4	SV_57	Bacteria	Bacteroidetes	Bacteroidia	Bacteroidales	Bacteroidaceae	Bacteroides	massiliensis
M4	SV_898	Bacteria	Cyanobacteria	Oxyphotobacteria	Chloroplast	NA	NA	NA
M4	SV_245	Bacteria	Firmicutes	Clostridia	Clostridiales	Lachnospiraceae	Lachnospiraceae_NK4A136_group	NA
M4	SV_292	Bacteria	Firmicutes	Clostridia	Clostridiales	Lachnospiraceae	Tyzzerella_3	NA
M4	SV_384	Bacteria	Firmicutes	Clostridia	Clostridiales	Ruminococcaceae	Oscillospira	NA
M4	SV_698	Bacteria	Firmicutes	Negativicutes	Selenomonadales	Veillonellaceae	Veillonella	atypica/dispar
M4	SV_882	Bacteria	Firmicutes	Negativicutes	Selenomonadales	Veillonellaceae	Veillonella	dispar/parvula
M4	SV_972	Bacteria	Firmicutes	Negativicutes	Selenomonadales	Veillonellaceae	Veillonella	parvula/rogosae/tobetsuensis
M5	SV_608	Bacteria	Firmicutes	Clostridia	Clostridiales	Lachnospiraceae	NA	NA
M5	SV_406	Bacteria	Firmicutes	Clostridia	Clostridiales	Ruminococcaceae	Subdoligranulum	NA
M5	SV_238	Bacteria	Proteobacteria	Gammaproteobacteria	Pasteurellales	Pasteurellaceae	Haemophilus	influenzae/parainfluenzae
M6	SV_264	Bacteria	Bacteroidetes	Bacteroidia	Bacteroidales	Prevotellaceae	Paraprevotella	NA
M6	SV_1216	Bacteria	Firmicutes	Clostridia	Clostridiales	Lachnospiraceae	NA	NA
M6	SV_1127	Bacteria	Firmicutes	Clostridia	Clostridiales	Ruminococcaceae	NA	NA
M7	SV_354	Bacteria	Bacteroidetes	Bacteroidia	Bacteroidales	Prevotellaceae	Paraprevotella	NA
M7	SV_123	Bacteria	Firmicutes	Clostridia	Clostridiales	Lachnospiraceae	NA	NA
M7	SV_152	Bacteria	Firmicutes	Clostridia	Clostridiales	Lachnospiraceae	NA	NA
M7	SV_663	Bacteria	Firmicutes	Clostridia	Clostridiales	Lachnospiraceae	NA	NA
M7	SV_519	Bacteria	Firmicutes	Clostridia	Clostridiales	Ruminococcaceae	Faecalibacterium	NA
M8	SV_27	Bacteria	Bacteroidetes	Bacteroidia	Bacteroidales	Bacteroidaceae	Bacteroides	uniformis
M8	SV_276	Bacteria	Bacteroidetes	Bacteroidia	Bacteroidales	Marinifilaceae	Odoribacter	splanchnicus
M8	SV_171	Bacteria	Bacteroidetes	Bacteroidia	Bacteroidales	Rikenellaceae	Alistipes	shahii
M8	SV_33	Bacteria	Bacteroidetes	Bacteroidia	Bacteroidales	Tannerellaceae	Parabacteroides	merdae
M8	SV_602	Bacteria	NA	NA	NA	NA	NA	NA
M9	SV_13	Bacteria	Actinobacteria	Coriobacteriia	Coriobacteriales	Coriobacteriaceae	Collinsella	aerofaciens
M9	SV_154	Bacteria	Bacteroidetes	Bacteroidia	Bacteroidales	Rikenellaceae	Alistipes	finegoldii
M9	SV_40	Bacteria	Bacteroidetes	Bacteroidia	Bacteroidales	Rikenellaceae	Alistipes	putredinis
M9	SV_112	Bacteria	Firmicutes	Clostridia	Clostridiales	Christensenellaceae	Christensenellaceae_R-7_group	NA
M9	SV_21	Bacteria	Firmicutes	Clostridia	Clostridiales	Lachnospiraceae	Blautia	massiliensis
M9	SV_143	Bacteria	Firmicutes	Clostridia	Clostridiales	Lachnospiraceae	CAG-56	NA
M9	SV_63	Bacteria	Firmicutes	Clostridia	Clostridiales	Lachnospiraceae	Lachnospiraceae_ND3007_group	NA
M9	SV_411	Bacteria	Firmicutes	Clostridia	Clostridiales	Lachnospiraceae	Lachnospiraceae_UCG-001	NA
M9	SV_149	Bacteria	Firmicutes	Clostridia	Clostridiales	Ruminococcaceae	Subdoligranulum	NA
M9	SV_5	Bacteria	Firmicutes	Clostridia	Clostridiales	Ruminococcaceae	Subdoligranulum	NA
M9	SV_8	Bacteria	Firmicutes	Clostridia	Clostridiales	Ruminococcaceae	Subdoligranulum	NA
M10	SV_67	Bacteria	Bacteroidetes	Bacteroidia	Bacteroidales	Bacteroidaceae	Bacteroides	caccae
M10	SV_29	Bacteria	Bacteroidetes	Bacteroidia	Bacteroidales	Bacteroidaceae	Bacteroides	dorei/vulgatus
M10	SV_43	Bacteria	Bacteroidetes	Bacteroidia	Bacteroidales	Bacteroidaceae	Bacteroides	faecichinchillae/faecis/finegoldii/thetaiotaomicron
M10	SV_53	Bacteria	Bacteroidetes	Bacteroidia	Bacteroidales	Bacteroidaceae	Bacteroides	fragilis/ovatus
M10	SV_56	Bacteria	Bacteroidetes	Bacteroidia	Bacteroidales	Bacteroidaceae	Bacteroides	fragilis/ovatus
M10	SV_480	Bacteria	Bacteroidetes	Bacteroidia	Bacteroidales	Bacteroidaceae	Bacteroides	NA
M10	SV_93	Bacteria	Bacteroidetes	Bacteroidia	Bacteroidales	Tannerellaceae	Parabacteroides	distasonis
M10	SV_333	Bacteria	Bacteroidetes	Bacteroidia	Bacteroidales	Tannerellaceae	Parabacteroides	goldsteinii
M10	SV_48	Bacteria	Firmicutes	Clostridia	Clostridiales	Lachnospiraceae	Agathobacter	NA
M10	SV_612	Bacteria	Firmicutes	Clostridia	Clostridiales	Lachnospiraceae	GCA-900066575	NA
M10	SV_203	Bacteria	Firmicutes	Clostridia	Clostridiales	Lachnospiraceae	Lachnoclostridium	NA
M10	SV_78	Bacteria	Firmicutes	Clostridia	Clostridiales	Lachnospiraceae	Lachnoclostridium	NA
M10	SV_83	Bacteria	Firmicutes	Clostridia	Clostridiales	Lachnospiraceae	Lachnoclostridium	NA
M10	SV_101	Bacteria	Firmicutes	Clostridia	Clostridiales	Lachnospiraceae	Lachnospira	pectinoschiza
M10	SV_267	Bacteria	Firmicutes	Clostridia	Clostridiales	Lachnospiraceae	Lachnospiraceae_UCG-004	NA
M10	SV_369	Bacteria	Firmicutes	Clostridia	Clostridiales	Lachnospiraceae	Lachnospiraceae_UCG-004	NA
M10	SV_140	Bacteria	Firmicutes	Clostridia	Clostridiales	Lachnospiraceae	NA	NA
M10	SV_1488	Bacteria	Firmicutes	Clostridia	Clostridiales	Lachnospiraceae	NA	NA
M10	SV_220	Bacteria	Firmicutes	Clostridia	Clostridiales	Lachnospiraceae	NA	NA
M10	SV_471	Bacteria	Firmicutes	Clostridia	Clostridiales	Lachnospiraceae	NA	NA
M10	SV_677	Bacteria	Firmicutes	Clostridia	Clostridiales	Lachnospiraceae	NA	NA
M10	SV_734	Bacteria	Firmicutes	Clostridia	Clostridiales	Lachnospiraceae	NA	NA
M10	SV_229	Bacteria	Firmicutes	Clostridia	Clostridiales	Lachnospiraceae	Roseburia	hominis
M10	SV_59	Bacteria	Firmicutes	Clostridia	Clostridiales	Lachnospiraceae	Roseburia	intestinalis
M10	SV_107	Bacteria	Firmicutes	Clostridia	Clostridiales	Lachnospiraceae	Roseburia	inulinivorans
M10	SV_188	Bacteria	Firmicutes	Clostridia	Clostridiales	Ruminococcaceae	Butyricicoccus	faecihominis
M10	SV_97	Bacteria	Firmicutes	Clostridia	Clostridiales	Ruminococcaceae	Butyricicoccus	NA
M10	SV_1	Bacteria	Firmicutes	Clostridia	Clostridiales	Ruminococcaceae	Faecalibacterium	cf./prausnitzii
M10	SV_12	Bacteria	Firmicutes	Clostridia	Clostridiales	Ruminococcaceae	Faecalibacterium	CM04-06
M10	SV_115	Bacteria	Firmicutes	Clostridia	Clostridiales	Ruminococcaceae	Faecalibacterium	NA
M10	SV_178	Bacteria	Firmicutes	Clostridia	Clostridiales	Ruminococcaceae	Faecalibacterium	NA
M10	SV_260	Bacteria	Firmicutes	Clostridia	Clostridiales	Ruminococcaceae	Faecalibacterium	NA
M10	SV_64	Bacteria	Firmicutes	Clostridia	Clostridiales	Ruminococcaceae	Faecalibacterium	NA
M10	SV_6	Bacteria	Firmicutes	Clostridia	Clostridiales	Ruminococcaceae	Faecalibacterium	prausnitzii
M10	SV_75	Bacteria	Firmicutes	Clostridia	Clostridiales	Ruminococcaceae	Faecalibacterium	prausnitzii
M10	SV_336	Bacteria	Firmicutes	Clostridia	Clostridiales	Ruminococcaceae	Intestinimonas	NA
M10	SV_605	Bacteria	Firmicutes	Clostridia	Clostridiales	Ruminococcaceae	NA	NA
M10	SV_1359	Bacteria	Firmicutes	Erysipelotrichia	Erysipelotrichales	Erysipelotrichaceae	Holdemania	massiliensis
M10	SV_272	Bacteria	Proteobacteria	Gammaproteobacteria	Betaproteobacteriales	Burkholderiaceae	Sutterella	wadsworthensis
M11	SV_210	Bacteria	Bacteroidetes	Bacteroidia	Bacteroidales	Tannerellaceae	Parabacteroides	distasonis
M11	SV_735	Bacteria	Firmicutes	Clostridia	Clostridiales	Lachnospiraceae	NA	NA
M11	SV_306	Bacteria	Firmicutes	Clostridia	Clostridiales	Ruminococcaceae	Subdoligranulum	NA
M12	SV_45	Bacteria	Firmicutes	Clostridia	Clostridiales	Lachnospiraceae	Anaerostipes	hadrus
M12	SV_418	Bacteria	Firmicutes	Clostridia	Clostridiales	Lachnospiraceae	Fusicatenibacter	NA
M12	SV_330	Bacteria	Firmicutes	Clostridia	Clostridiales	Lachnospiraceae	Lachnospiraceae_UCG-010	NA
M12	SV_739	Bacteria	Firmicutes	Clostridia	Clostridiales	Lachnospiraceae	Lachnospiraceae_UCG-010	NA
M12	SV_732	Bacteria	Firmicutes	Clostridia	Clostridiales	Lachnospiraceae	NA	NA
M12	SV_1040	Bacteria	Firmicutes	Clostridia	Clostridiales	Ruminococcaceae	NA	NA
M13	SV_189	Bacteria	Actinobacteria	Coriobacteriia	Coriobacteriales	Eggerthellaceae	Adlercreutzia	NA
M13	SV_150	Bacteria	Bacteroidetes	Bacteroidia	Bacteroidales	Bacteroidaceae	Bacteroides	cellulosilyticus/intestinalis/timonensis
M13	SV_318	Bacteria	Firmicutes	Clostridia	Clostridiales	Family_XIII	Family_XIII_AD3011_group	NA
M13	SV_62	Bacteria	Firmicutes	Clostridia	Clostridiales	Ruminococcaceae	Ruminiclostridium_5	NA
M13	SV_151	Bacteria	Firmicutes	Clostridia	Clostridiales	Ruminococcaceae	Ruminococcaceae_UCG-004	NA
M14	SV_978	Bacteria	Actinobacteria	Coriobacteriia	Coriobacteriales	Eggerthellaceae	Gordonibacter	urolithinfaciens
M14	SV_760	Bacteria	Bacteroidetes	Bacteroidia	Bacteroidales	Prevotellaceae	Prevotella	timonensis
M14	SV_2616	Bacteria	Firmicutes	Clostridia	Clostridiales	Eubacteriaceae	Anaerofustis	stercorihominis
M14	SV_1465	Bacteria	Firmicutes	Clostridia	Clostridiales	Family_XI	Anaerococcus	vaginalis
M14	SV_1369	Bacteria	Firmicutes	Clostridia	Clostridiales	Family_XI	Ezakiella	NA
M14	SV_843	Bacteria	Firmicutes	Clostridia	Clostridiales	Family_XI	Ezakiella	NA
M14	SV_1307	Bacteria	Firmicutes	Clostridia	Clostridiales	Family_XI	Finegoldia	magna
M14	SV_991	Bacteria	Firmicutes	Clostridia	Clostridiales	Family_XI	Peptoniphilus	asaccharolyticus/grossensis/harei
M14	SV_1795	Bacteria	Firmicutes	Clostridia	Clostridiales	Peptococcaceae	NA	NA
M14	SV_1535	Bacteria	Firmicutes	Clostridia	Clostridiales	Peptococcaceae	Peptococcus	niger
M14	SV_322	Bacteria	Firmicutes	Clostridia	Clostridiales	Ruminococcaceae	Ruminococcaceae_UCG-013	NA
M15	SV_451	Bacteria	Actinobacteria	Coriobacteriia	Coriobacteriales	Eggerthellaceae	DNF00809	NA
M15	SV_103	Bacteria	Bacteroidetes	Bacteroidia	Bacteroidales	Rikenellaceae	Alistipes	finegoldii/onderdonkii
M15	SV_587	Bacteria	Firmicutes	Clostridia	Clostridiales	Christensenellaceae	Christensenellaceae_R-7_group	NA
M15	SV_962	Bacteria	Firmicutes	Clostridia	Clostridiales	Christensenellaceae	Christensenellaceae_R-7_group	NA
M15	SV_1077	Bacteria	Firmicutes	Clostridia	Clostridiales	Christensenellaceae	NA	NA
M15	SV_1829	Bacteria	Firmicutes	Clostridia	Clostridiales	Family_XIII	NA	NA
M15	SV_546	Bacteria	Firmicutes	Clostridia	Clostridiales	Lachnospiraceae	Eisenbergiella	tayi
M15	SV_1441	Bacteria	Firmicutes	Clostridia	Clostridiales	NA	NA	NA
M15	SV_1446	Bacteria	Firmicutes	Clostridia	Clostridiales	Ruminococcaceae	Angelakisella	NA
M15	SV_286	Bacteria	Firmicutes	Clostridia	Clostridiales	Ruminococcaceae	DTU089	NA
M15	SV_648	Bacteria	Firmicutes	Clostridia	Clostridiales	Ruminococcaceae	Intestinimonas	NA
M15	SV_377	Bacteria	Firmicutes	Clostridia	Clostridiales	Ruminococcaceae	NA	NA
M15	SV_809	Bacteria	Firmicutes	Clostridia	Clostridiales	Ruminococcaceae	NA	NA
M15	SV_255	Bacteria	Firmicutes	Clostridia	Clostridiales	Ruminococcaceae	Ruminiclostridium_5	NA
M15	SV_725	Bacteria	Firmicutes	Clostridia	Clostridiales	Ruminococcaceae	Ruminiclostridium_9	NA
M15	SV_170	Bacteria	Firmicutes	Clostridia	Clostridiales	Ruminococcaceae	Ruminococcaceae_UCG-002	NA
M15	SV_1855	Bacteria	NA	NA	NA	NA	NA	NA
M16	SV_86	Archaea	Euryarchaeota	Methanobacteria	Methanobacteriales	Methanobacteriaceae	Methanobrevibacter	NA
M16	SV_10	Bacteria	Actinobacteria	Actinobacteria	Bifidobacteriales	Bifidobacteriaceae	Bifidobacterium	adolescentis/faecale/longum/stercoris
M16	SV_193	Bacteria	Actinobacteria	Actinobacteria	Bifidobacteriales	Bifidobacteriaceae	Bifidobacterium	bifidum
M16	SV_409	Bacteria	Bacteroidetes	Bacteroidia	Bacteroidales	Barnesiellaceae	Barnesiella	NA
M16	SV_38	Bacteria	Bacteroidetes	Bacteroidia	Bacteroidales	Prevotellaceae	Prevotella_9	NA
M16	SV_266	Bacteria	Firmicutes	Clostridia	Clostridiales	Christensenellaceae	Christensenellaceae_R-7_group	NA
M16	SV_299	Bacteria	Firmicutes	Clostridia	Clostridiales	Lachnospiraceae	Lachnospira	NA
M16	SV_380	Bacteria	Firmicutes	Clostridia	Clostridiales	Lachnospiraceae	Lachnospiraceae_FCS020_group	NA
M16	SV_225	Bacteria	Firmicutes	Clostridia	Clostridiales	Lachnospiraceae	NA	NA
M16	SV_429	Bacteria	Firmicutes	Clostridia	Clostridiales	Lachnospiraceae	NA	NA
M16	SV_1244	Bacteria	Firmicutes	Clostridia	Clostridiales	Ruminococcaceae	Fournierella	NA
M16	SV_73	Bacteria	Firmicutes	Clostridia	Clostridiales	Ruminococcaceae	NA	NA
M16	SV_295	Bacteria	Firmicutes	Clostridia	Clostridiales	Ruminococcaceae	Ruminococcaceae_NK4A214_group	NA
M16	SV_174	Bacteria	Firmicutes	Clostridia	Clostridiales	Ruminococcaceae	Ruminococcaceae_UCG-002	NA
M16	SV_875	Bacteria	Firmicutes	Clostridia	Clostridiales	Ruminococcaceae	Ruminococcaceae_UCG-009	NA
M16	SV_162	Bacteria	Firmicutes	Clostridia	Clostridiales	Ruminococcaceae	Subdoligranulum	NA
M16	SV_800	Bacteria	NA	NA	NA	NA	NA	NA
M17	SV_456	Bacteria	Bacteroidetes	Bacteroidia	Bacteroidales	Rikenellaceae	Alistipes	indistinctus
M17	SV_653	Bacteria	Firmicutes	Clostridia	Clostridiales	Christensenellaceae	Christensenellaceae_R-7_group	NA
M17	SV_866	Bacteria	Firmicutes	Clostridia	Clostridiales	Ruminococcaceae	NA	NA
M17	SV_192	Bacteria	Firmicutes	Clostridia	Clostridiales	Ruminococcaceae	Negativibacillus	NA
M18	SV_517	Bacteria	Firmicutes	Clostridia	Clostridiales	Lachnospiraceae	Lachnospiraceae_UCG-001	bacterium
M18	SV_533	Bacteria	Firmicutes	Clostridia	Clostridiales	Lachnospiraceae	NA	NA
M18	SV_124	Bacteria	Firmicutes	Clostridia	Clostridiales	Ruminococcaceae	Ruminococcaceae_UCG-002	bacterium
M18	SV_922	Bacteria	Firmicutes	Clostridia	Clostridiales	Ruminococcaceae	Ruminococcaceae_UCG-003	NA
M18	SV_181	Bacteria	Firmicutes	Clostridia	Clostridiales	Ruminococcaceae	Ruminococcaceae_UCG-005	NA
M18	SV_79	Bacteria	Firmicutes	Clostridia	Clostridiales	Ruminococcaceae	Ruminococcus_1	bicirculans
M19	SV_16	Bacteria	Bacteroidetes	Bacteroidia	Bacteroidales	Prevotellaceae	Prevotella_9	copri
M19	SV_271	Bacteria	Bacteroidetes	Bacteroidia	Bacteroidales	Prevotellaceae	Prevotella_9	NA
M19	SV_690	Bacteria	Bacteroidetes	Bacteroidia	Bacteroidales	Prevotellaceae	Prevotella_9	NA
M19	SV_84	Bacteria	Bacteroidetes	Bacteroidia	Bacteroidales	Prevotellaceae	Prevotella_9	NA
M19	SV_493	Bacteria	Firmicutes	Clostridia	Clostridiales	Christensenellaceae	Christensenellaceae_R-7_group	NA
M19	SV_120	Bacteria	Firmicutes	Clostridia	Clostridiales	Clostridiaceae_1	Clostridium_sensu_stricto_1	NA
M19	SV_901	Bacteria	Firmicutes	Clostridia	Clostridiales	Family_XIII	Family_XIII_AD3011_group	NA
M19	SV_1725	Bacteria	Firmicutes	Clostridia	Clostridiales	Family_XIII	Family_XIII_UCG-001	NA
M19	SV_857	Bacteria	Firmicutes	Clostridia	Clostridiales	Lachnospiraceae	Lachnospiraceae_UCG-010	NA
M19	SV_414	Bacteria	Firmicutes	Clostridia	Clostridiales	Lachnospiraceae	NA	NA
M19	SV_531	Bacteria	Firmicutes	Clostridia	Clostridiales	Lachnospiraceae	NA	NA
M19	SV_408	Bacteria	Firmicutes	Clostridia	Clostridiales	Ruminococcaceae	Ruminiclostridium_9	NA
M19	SV_643	Bacteria	Firmicutes	Erysipelotrichia	Erysipelotrichales	Erysipelotrichaceae	NA	NA
M20	SV_510	Bacteria	Actinobacteria	Coriobacteriia	Coriobacteriales	Eggerthellaceae	NA	NA
M20	SV_289	Bacteria	Bacteroidetes	Bacteroidia	Bacteroidales	Prevotellaceae	Prevotella_7	NA
M20	SV_671	Bacteria	Firmicutes	Clostridia	Clostridiales	Lachnospiraceae	NA	NA
M20	SV_279	Bacteria	Firmicutes	Clostridia	Clostridiales	Lachnospiraceae	Roseburia	NA
M21	SV_687	Bacteria	Bacteroidetes	Bacteroidia	Bacteroidales	Rikenellaceae	Alistipes	senegalensis/timonensis
M21	SV_173	Bacteria	Firmicutes	Clostridia	Clostridiales	Ruminococcaceae	Butyricicoccus	NA
M21	SV_92	Bacteria	Firmicutes	Clostridia	Clostridiales	Ruminococcaceae	Ruminococcus_1	NA
M21	SV_548	Bacteria	Firmicutes	Clostridia	Clostridiales	Ruminococcaceae	Subdoligranulum	NA
M22	SV_363	Bacteria	Bacteroidetes	Bacteroidia	Bacteroidales	Barnesiellaceae	Barnesiella	NA
M22	SV_680	Bacteria	Bacteroidetes	Bacteroidia	Bacteroidales	Rikenellaceae	Alistipes	NA
M22	SV_435	Bacteria	Firmicutes	Clostridia	Clostridiales	Christensenellaceae	Christensenellaceae_R-7_group	NA
M22	SV_905	Bacteria	Firmicutes	Clostridia	Clostridiales	Christensenellaceae	Christensenellaceae_R-7_group	NA
M22	SV_395	Bacteria	Firmicutes	Clostridia	Clostridiales	NA	NA	NA
M22	SV_918	Bacteria	Firmicutes	Clostridia	Clostridiales	Ruminococcaceae	Intestinimonas	butyriciproducens
M22	SV_557	Bacteria	Firmicutes	Erysipelotrichia	Erysipelotrichales	Erysipelotrichaceae	Holdemanella	NA
M23	SV_236	Bacteria	Bacteroidetes	Bacteroidia	Bacteroidales	Bacteroidaceae	Bacteroides	NA
M23	SV_860	Bacteria	Bacteroidetes	Bacteroidia	Bacteroidales	Bacteroidaceae	Bacteroides	nordii
M23	SV_749	Bacteria	Bacteroidetes	Bacteroidia	Bacteroidales	Marinifilaceae	Butyricimonas	paravirosa
M23	SV_270	Bacteria	Bacteroidetes	Bacteroidia	Bacteroidales	Rikenellaceae	Alistipes	obesi
M23	SV_126	Bacteria	Bacteroidetes	Bacteroidia	Bacteroidales	Tannerellaceae	Parabacteroides	distasonis
M23	SV_166	Bacteria	Firmicutes	Bacilli	Lactobacillales	Lactobacillaceae	Lactobacillus	ruminis
M23	SV_481	Bacteria	Firmicutes	Clostridia	Clostridiales	Christensenellaceae	Christensenellaceae_R-7_group	NA
M23	SV_77	Bacteria	Firmicutes	Clostridia	Clostridiales	Christensenellaceae	Christensenellaceae_R-7_group	NA
M23	SV_804	Bacteria	Firmicutes	Clostridia	Clostridiales	Christensenellaceae	Christensenellaceae_R-7_group	NA
M23	SV_1378	Bacteria	Firmicutes	Clostridia	Clostridiales	Christensenellaceae	NA	NA
M23	SV_1433	Bacteria	Firmicutes	Clostridia	Clostridiales	Family_XIII	Family_XIII_AD3011_group	NA
M23	SV_659	Bacteria	Firmicutes	Clostridia	Clostridiales	Family_XIII	Family_XIII_AD3011_group	NA
M23	SV_632	Bacteria	Firmicutes	Clostridia	Clostridiales	Lachnospiraceae	Blautia	NA
M23	SV_100	Bacteria	Firmicutes	Clostridia	Clostridiales	Lachnospiraceae	Coprococcus_2	eutactus
M23	SV_206	Bacteria	Firmicutes	Clostridia	Clostridiales	Lachnospiraceae	Lachnospira	pectinoschiza
M23	SV_240	Bacteria	Firmicutes	Clostridia	Clostridiales	Lachnospiraceae	Lachnospiraceae_NK4A136_group	NA
M23	SV_1247	Bacteria	Firmicutes	Clostridia	Clostridiales	Lachnospiraceae	NA	NA
M23	SV_324	Bacteria	Firmicutes	Clostridia	Clostridiales	Lachnospiraceae	NA	NA
M23	SV_711	Bacteria	Firmicutes	Clostridia	Clostridiales	Lachnospiraceae	NA	NA
M23	SV_158	Bacteria	Firmicutes	Clostridia	Clostridiales	NA	NA	NA
M23	SV_19	Bacteria	Firmicutes	Clostridia	Clostridiales	Peptostreptococcaceae	Romboutsia	ilealis/timonensis
M23	SV_1141	Bacteria	Firmicutes	Clostridia	Clostridiales	Ruminococcaceae	NA	NA
M23	SV_117	Bacteria	Firmicutes	Clostridia	Clostridiales	Ruminococcaceae	NA	NA
M23	SV_2161	Bacteria	Firmicutes	Clostridia	Clostridiales	Ruminococcaceae	NA	NA
M23	SV_390	Bacteria	Firmicutes	Clostridia	Clostridiales	Ruminococcaceae	NA	NA
M23	SV_588	Bacteria	Firmicutes	Clostridia	Clostridiales	Ruminococcaceae	NA	NA
M23	SV_864	Bacteria	Firmicutes	Clostridia	Clostridiales	Ruminococcaceae	NA	NA
M23	SV_968	Bacteria	Firmicutes	Clostridia	Clostridiales	Ruminococcaceae	NA	NA
M23	SV_796	Bacteria	Firmicutes	Clostridia	Clostridiales	Ruminococcaceae	Negativibacillus	NA
M23	SV_175	Bacteria	Firmicutes	Clostridia	Clostridiales	Ruminococcaceae	Ruminiclostridium_6	NA
M23	SV_349	Bacteria	Firmicutes	Clostridia	Clostridiales	Ruminococcaceae	Ruminococcaceae_UCG-002	NA
M23	SV_139	Bacteria	Firmicutes	Clostridia	Clostridiales	Ruminococcaceae	Ruminococcaceae_UCG-005	NA
M23	SV_1664	Bacteria	Firmicutes	Clostridia	Clostridiales	Ruminococcaceae	Ruminococcaceae_UCG-005	NA
M23	SV_342	Bacteria	Firmicutes	Clostridia	Clostridiales	Ruminococcaceae	Ruminococcaceae_UCG-005	NA
M23	SV_397	Bacteria	Firmicutes	Clostridia	Clostridiales	Ruminococcaceae	Ruminococcaceae_UCG-005	NA
M23	SV_512	Bacteria	Firmicutes	Clostridia	Clostridiales	Ruminococcaceae	Ruminococcaceae_UCG-005	NA
M23	SV_715	Bacteria	Firmicutes	Clostridia	Clostridiales	Ruminococcaceae	Ruminococcaceae_UCG-005	NA
M23	SV_987	Bacteria	Firmicutes	Clostridia	Clostridiales	Ruminococcaceae	Ruminococcaceae_UCG-005	NA
M23	SV_1093	Bacteria	Firmicutes	Clostridia	Clostridiales	Ruminococcaceae	Ruminococcaceae_UCG-010	NA
M23	SV_1302	Bacteria	Firmicutes	Clostridia	Clostridiales	Ruminococcaceae	Ruminococcaceae_UCG-010	NA
M23	SV_550	Bacteria	Firmicutes	Clostridia	Clostridiales	Ruminococcaceae	Ruminococcaceae_UCG-014	NA
M23	SV_15	Bacteria	Firmicutes	Clostridia	Clostridiales	Ruminococcaceae	Ruminococcus_2	bromii
M23	SV_376	Bacteria	Firmicutes	Clostridia	Clostridiales	Ruminococcaceae	Subdoligranulum	NA
M23	SV_208	Bacteria	Verrucomicrobia	Verrucomicrobiae	Verrucomicrobiales	Akkermansiaceae	Akkermansia	NA
M24	SV_281	Bacteria	Actinobacteria	Coriobacteriia	Coriobacteriales	Eggerthellaceae	Senegalimassilia	anaerobia
M24	SV_627	Bacteria	Actinobacteria	Coriobacteriia	Coriobacteriales	Eggerthellaceae	Senegalimassilia	NA
M24	SV_365	Bacteria	Actinobacteria	Coriobacteriia	Coriobacteriales	Eggerthellaceae	Slackia	isoflavoniconvertens
M24	SV_237	Bacteria	Bacteroidetes	Bacteroidia	Bacteroidales	Bacteroidaceae	Bacteroides	finegoldii
M24	SV_430	Bacteria	Bacteroidetes	Bacteroidia	Bacteroidales	Muribaculaceae	NA	NA
M24	SV_686	Bacteria	Bacteroidetes	Bacteroidia	Bacteroidales	Prevotellaceae	Prevotella_9	NA
M24	SV_362	Bacteria	Firmicutes	Clostridia	Clostridiales	Clostridiaceae_1	Clostridium_sensu_stricto_1	NA
M24	SV_1445	Bacteria	Firmicutes	Clostridia	Clostridiales	Clostridiales_vadinBB60_group	NA	NA
M24	SV_177	Bacteria	Firmicutes	Clostridia	Clostridiales	Lachnospiraceae	Blautia	NA
M24	SV_269	Bacteria	Firmicutes	Clostridia	Clostridiales	Lachnospiraceae	Blautia	NA
M24	SV_852	Bacteria	Firmicutes	Clostridia	Clostridiales	Lachnospiraceae	Lachnospiraceae_NK4A136_group	NA
M24	SV_404	Bacteria	Firmicutes	Clostridia	Clostridiales	Lachnospiraceae	Marvinbryantia	NA
M24	SV_526	Bacteria	Firmicutes	Clostridia	Clostridiales	Lachnospiraceae	Marvinbryantia	NA
M24	SV_1339	Bacteria	Firmicutes	Clostridia	Clostridiales	Lachnospiraceae	NA	NA
M24	SV_205	Bacteria	Firmicutes	Clostridia	Clostridiales	Lachnospiraceae	NA	NA
M24	SV_227	Bacteria	Firmicutes	Clostridia	Clostridiales	Lachnospiraceae	NA	NA
M24	SV_328	Bacteria	Firmicutes	Clostridia	Clostridiales	Lachnospiraceae	NA	NA
M24	SV_382	Bacteria	Firmicutes	Clostridia	Clostridiales	Lachnospiraceae	NA	NA
M24	SV_91	Bacteria	Firmicutes	Clostridia	Clostridiales	Lachnospiraceae	NA	NA
M24	SV_1055	Bacteria	Firmicutes	Clostridia	Clostridiales	Ruminococcaceae	Flavonifractor	NA
M24	SV_66	Bacteria	Firmicutes	Clostridia	Clostridiales	Ruminococcaceae	NA	NA
M24	SV_740	Bacteria	Firmicutes	Clostridia	Clostridiales	Ruminococcaceae	NA	NA
M24	SV_98	Bacteria	Firmicutes	Clostridia	Clostridiales	Ruminococcaceae	Ruminococcaceae_NK4A214_group	NA
M24	SV_147	Bacteria	Firmicutes	Clostridia	Clostridiales	Ruminococcaceae	Ruminococcaceae_UCG-002	NA
M24	SV_505	Bacteria	Firmicutes	Clostridia	Clostridiales	Ruminococcaceae	Ruminococcaceae_UCG-002	NA
M24	SV_287	Bacteria	Firmicutes	Clostridia	Clostridiales	Ruminococcaceae	Ruminococcaceae_UCG-003	NA
M24	SV_204	Bacteria	Firmicutes	Clostridia	Clostridiales	Ruminococcaceae	Ruminococcus_1	callidus
M24	SV_54	Bacteria	Firmicutes	Erysipelotrichia	Erysipelotrichales	Erysipelotrichaceae	Catenibacterium	mitsuokai
M24	SV_197	Bacteria	Firmicutes	Negativicutes	Selenomonadales	Acidaminococcaceae	Phascolarctobacterium	succinatutens
M24	SV_2075	Bacteria	Lentisphaerae	Lentisphaeria	Victivallales	Victivallaceae	Victivallis	vadensis
M24	SV_261	Bacteria	Proteobacteria	Deltaproteobacteria	Desulfovibrionales	Desulfovibrionaceae	Desulfovibrio	NA
M24	SV_372	Bacteria	Proteobacteria	Gammaproteobacteria	Betaproteobacteriales	Burkholderiaceae	Sutterella	massiliensis/stercoricanis/wadsworthensis
M25	SV_964	Bacteria	Firmicutes	Clostridia	Clostridiales	Eubacteriaceae	Eubacterium	callanderi/limosum
M25	SV_1668	Bacteria	Firmicutes	Clostridia	Clostridiales	Lachnospiraceae	Blautia	NA
M25	SV_304	Bacteria	Firmicutes	Clostridia	Clostridiales	Lachnospiraceae	NA	NA
M26	SV_242	Bacteria	Actinobacteria	Coriobacteriia	Coriobacteriales	Coriobacteriaceae	Collinsella	intestinalis/stercoris
M26	SV_1616	Bacteria	Firmicutes	Clostridia	Clostridiales	Family_XIII	NA	NA
M26	SV_595	Bacteria	Firmicutes	Clostridia	Clostridiales	Lachnospiraceae	Fusicatenibacter	NA
M26	SV_524	Bacteria	Firmicutes	Clostridia	Clostridiales	Lachnospiraceae	Lachnoclostridium	NA
M27	SV_1512	Bacteria	Bacteroidetes	Bacteroidia	Bacteroidales	Porphyromonadaceae	Porphyromonas	NA
M27	SV_385	Bacteria	Firmicutes	Bacilli	Lactobacillales	Streptococcaceae	Lactococcus	garvieae/lactis/taiwanensis
M27	SV_1167	Bacteria	Firmicutes	Clostridia	Clostridiales	Lachnospiraceae	Anaerostipes	caccae
M27	SV_375	Bacteria	Firmicutes	Clostridia	Clostridiales	Lachnospiraceae	Blautia	hansenii/marasmi/producta
M27	SV_4	Bacteria	Firmicutes	Clostridia	Clostridiales	Lachnospiraceae	Blautia	obeum/provencensis/wexlerae
M27	SV_1912	Bacteria	Firmicutes	Clostridia	Clostridiales	Lachnospiraceae	NA	NA
M27	SV_364	Bacteria	Firmicutes	Clostridia	Clostridiales	Lachnospiraceae	NA	NA
M27	SV_448	Bacteria	Firmicutes	Clostridia	Clostridiales	Lachnospiraceae	NA	NA
M27	SV_769	Bacteria	Firmicutes	Clostridia	Clostridiales	Lachnospiraceae	NA	NA
M27	SV_762	Bacteria	Firmicutes	Clostridia	Clostridiales	Ruminococcaceae	Faecalibacterium	NA
M27	SV_1132	Bacteria	Firmicutes	Clostridia	Clostridiales	Ruminococcaceae	NA	NA
M27	SV_323	Bacteria	Firmicutes	Clostridia	Clostridiales	Ruminococcaceae	Ruminiclostridium_9	NA
M27	SV_802	Bacteria	Firmicutes	Erysipelotrichia	Erysipelotrichales	Erysipelotrichaceae	Candidatus_Stoquefichus	NA
M27	SV_337	Bacteria	Firmicutes	Erysipelotrichia	Erysipelotrichales	Erysipelotrichaceae	Erysipelatoclostridium	ramosum
M27	SV_351	Bacteria	Firmicutes	Erysipelotrichia	Erysipelotrichales	Erysipelotrichaceae	Faecalitalea	NA
M27	SV_1476	Bacteria	Firmicutes	Erysipelotrichia	Erysipelotrichales	Erysipelotrichaceae	NA	NA
M27	SV_970	Bacteria	Firmicutes	Erysipelotrichia	Erysipelotrichales	Erysipelotrichaceae	Solobacterium	moorei
M27	SV_317	Bacteria	Proteobacteria	Gammaproteobacteria	Enterobacteriales	Enterobacteriaceae	NA	NA
M28	SV_2344	Bacteria	Actinobacteria	Actinobacteria	Actinomycetales	Actinomycetaceae	Actinomyces	graevenitzii
M28	SV_759	Bacteria	Actinobacteria	Coriobacteriia	Coriobacteriales	Eggerthellaceae	Eggerthella	lenta
M28	SV_25	Bacteria	Bacteroidetes	Bacteroidia	Bacteroidales	Bacteroidaceae	Bacteroides	dorei/stercoris
M28	SV_132	Bacteria	Bacteroidetes	Bacteroidia	Bacteroidales	Bacteroidaceae	Bacteroides	NA
M28	SV_2	Bacteria	Bacteroidetes	Bacteroidia	Bacteroidales	Bacteroidaceae	Bacteroides	vulgatus
M28	SV_1115	Bacteria	Firmicutes	Bacilli	Lactobacillales	Streptococcaceae	Streptococcus	cristatus/sanguinis
M28	SV_280	Bacteria	Firmicutes	Clostridia	Clostridiales	Lachnospiraceae	Blautia	caecimuris
M28	SV_424	Bacteria	Firmicutes	Clostridia	Clostridiales	Lachnospiraceae	Hungatella	hathewayi
M28	SV_212	Bacteria	Firmicutes	Clostridia	Clostridiales	Lachnospiraceae	Lachnoclostridium	NA
M28	SV_621	Bacteria	Firmicutes	Clostridia	Clostridiales	Lachnospiraceae	Lachnoclostridium	NA
M28	SV_144	Bacteria	Firmicutes	Clostridia	Clostridiales	Lachnospiraceae	NA	NA
M28	SV_221	Bacteria	Firmicutes	Clostridia	Clostridiales	Lachnospiraceae	NA	NA
M28	SV_360	Bacteria	Firmicutes	Clostridia	Clostridiales	Lachnospiraceae	NA	NA
M28	SV_662	Bacteria	Firmicutes	Clostridia	Clostridiales	Lachnospiraceae	NA	NA
M28	SV_70	Bacteria	Firmicutes	Clostridia	Clostridiales	Lachnospiraceae	NA	NA
M28	SV_738	Bacteria	Firmicutes	Clostridia	Clostridiales	Lachnospiraceae	NA	NA
M28	SV_871	Bacteria	Firmicutes	Clostridia	Clostridiales	Lachnospiraceae	NA	NA
M28	SV_241	Bacteria	Firmicutes	Clostridia	Clostridiales	Lachnospiraceae	Tyzzerella	NA
M28	SV_1689	Bacteria	Firmicutes	Clostridia	Clostridiales	Ruminococcaceae	Acetanaerobacterium	NA
M28	SV_675	Bacteria	Firmicutes	Clostridia	Clostridiales	Ruminococcaceae	Butyricicoccus	desmolans
M28	SV_1000	Bacteria	Firmicutes	Clostridia	Clostridiales	Ruminococcaceae	Candidatus_Soleaferrea	NA
M28	SV_1209	Bacteria	Firmicutes	Clostridia	Clostridiales	Ruminococcaceae	Flavonifractor	NA
M28	SV_224	Bacteria	Firmicutes	Clostridia	Clostridiales	Ruminococcaceae	Flavonifractor	plautii
M28	SV_2572	Bacteria	Firmicutes	Clostridia	Clostridiales	Ruminococcaceae	GCA-900066225	NA
M28	SV_1025	Bacteria	Firmicutes	Clostridia	Clostridiales	Ruminococcaceae	NA	NA
M28	SV_941	Bacteria	Firmicutes	Clostridia	Clostridiales	Ruminococcaceae	NA	NA
M28	SV_251	Bacteria	Firmicutes	Clostridia	Clostridiales	Ruminococcaceae	Oscillibacter	NA
M28	SV_1196	Bacteria	Firmicutes	Clostridia	Clostridiales	Ruminococcaceae	Phocea	massiliensis
M28	SV_334	Bacteria	Firmicutes	Clostridia	Clostridiales	Ruminococcaceae	Ruminiclostridium_5	NA
M28	SV_1125	Bacteria	Firmicutes	Clostridia	Clostridiales	Ruminococcaceae	Ruminiclostridium_9	NA
M28	SV_1702	Bacteria	Firmicutes	Erysipelotrichia	Erysipelotrichales	Erysipelotrichaceae	Faecalitalea	NA
M28	SV_2044	Bacteria	Firmicutes	Erysipelotrichia	Erysipelotrichales	Erysipelotrichaceae	Merdibacter	NA
M28	SV_49	Bacteria	Firmicutes	Negativicutes	Selenomonadales	Veillonellaceae	Dialister	invisus
M28	SV_187	Bacteria	Firmicutes	Negativicutes	Selenomonadales	Veillonellaceae	Megasphaera	massiliensis
M29	SV_986	Bacteria	Actinobacteria	Actinobacteria	Actinomycetales	Actinomycetaceae	Actinomyces	odontolyticus
M29	SV_1333	Bacteria	Firmicutes	Bacilli	Lactobacillales	Carnobacteriaceae	Granulicatella	adiacens/para-adiacens
M29	SV_436	Bacteria	Firmicutes	Bacilli	Lactobacillales	Streptococcaceae	Streptococcus	anginosus/cristatus/gordonii/infantis/mitis/oralis/pneumoniae/pseudopneumoniae/sanguinis/timonensis
M29	SV_706	Bacteria	Firmicutes	Bacilli	Lactobacillales	Streptococcaceae	Streptococcus	australis/infantis/lactarius/mitis/oralis/peroris/sanguinis
M29	SV_248	Bacteria	Firmicutes	Bacilli	Lactobacillales	Streptococcaceae	Streptococcus	australis/mitis/oralis/parasanguinis/rubneri/sanguinis
M29	SV_2317	Bacteria	Firmicutes	Bacilli	Lactobacillales	Streptococcaceae	Streptococcus	NA
M29	SV_39	Bacteria	Firmicutes	Bacilli	Lactobacillales	Streptococcaceae	Streptococcus	NA
M29	SV_865	Bacteria	Firmicutes	Clostridia	Clostridiales	Lachnospiraceae	Lachnoclostridium	NA
M30	SV_359	Bacteria	Actinobacteria	Coriobacteriia	Coriobacteriales	Coriobacteriaceae	Collinsella	NA
M30	SV_520	Bacteria	Actinobacteria	Coriobacteriia	Coriobacteriales	Coriobacteriales_Incertae_Sedis	NA	NA
M30	SV_939	Bacteria	Actinobacteria	Coriobacteriia	Coriobacteriales	Eggerthellaceae	DNF00809	NA
M30	SV_353	Bacteria	Bacteroidetes	Bacteroidia	Bacteroidales	Bacteroidaceae	Bacteroides	vulgatus
M30	SV_325	Bacteria	Bacteroidetes	Bacteroidia	Bacteroidales	Rikenellaceae	Alistipes	ihumii
M30	SV_599	Bacteria	Firmicutes	Bacilli	Lactobacillales	Lactobacillaceae	Lactobacillus	brevis/casei/pantheris/rhamnosus
M30	SV_1340	Bacteria	Firmicutes	Clostridia	Clostridiales	Christensenellaceae	Christensenellaceae_R-7_group	NA
M30	SV_610	Bacteria	Firmicutes	Clostridia	Clostridiales	Lachnospiraceae	Blautia	hydrogenotrophica
M30	SV_1505	Bacteria	Firmicutes	Clostridia	Clostridiales	Lachnospiraceae	Dorea	NA
M30	SV_579	Bacteria	Firmicutes	Clostridia	Clostridiales	Lachnospiraceae	Eisenbergiella	massiliensis
M30	SV_1233	Bacteria	Firmicutes	Clostridia	Clostridiales	Lachnospiraceae	GCA-900066575	NA
M30	SV_479	Bacteria	Firmicutes	Clostridia	Clostridiales	Lachnospiraceae	Lachnoclostridium	NA
M30	SV_938	Bacteria	Firmicutes	Clostridia	Clostridiales	Lachnospiraceae	Lachnoclostridium	NA
M30	SV_596	Bacteria	Firmicutes	Clostridia	Clostridiales	Lachnospiraceae	Lachnospiraceae_UCG-010	NA
M30	SV_1817	Bacteria	Firmicutes	Clostridia	Clostridiales	Lachnospiraceae	NA	NA
M30	SV_410	Bacteria	Firmicutes	Clostridia	Clostridiales	Lachnospiraceae	Sellimonas	intestinalis
M30	SV_263	Bacteria	Firmicutes	Clostridia	Clostridiales	Lachnospiraceae	Tyzzerella_4	nexilis
M30	SV_1007	Bacteria	Firmicutes	Clostridia	Clostridiales	NA	NA	NA
M30	SV_2030	Bacteria	Firmicutes	Clostridia	Clostridiales	NA	NA	NA
M30	SV_1179	Bacteria	Firmicutes	Clostridia	Clostridiales	Ruminococcaceae	Anaerofilum	NA
M30	SV_791	Bacteria	Firmicutes	Clostridia	Clostridiales	Ruminococcaceae	Anaerotruncus	colihominis
M30	SV_1197	Bacteria	Firmicutes	Clostridia	Clostridiales	Ruminococcaceae	Angelakisella	NA
M30	SV_1254	Bacteria	Firmicutes	Clostridia	Clostridiales	Ruminococcaceae	NA	NA
M30	SV_127	Bacteria	Firmicutes	Clostridia	Clostridiales	Ruminococcaceae	NA	NA
M30	SV_426	Bacteria	Firmicutes	Clostridia	Clostridiales	Ruminococcaceae	NA	NA
M30	SV_506	Bacteria	Firmicutes	Clostridia	Clostridiales	Ruminococcaceae	Ruminiclostridium_5	NA
M30	SV_437	Bacteria	Firmicutes	Clostridia	Clostridiales	Ruminococcaceae	Ruminococcaceae_UCG-004	NA
M30	SV_1151	Bacteria	Firmicutes	Erysipelotrichia	Erysipelotrichales	Erysipelotrichaceae	NA	NA
M30	SV_622	Bacteria	Firmicutes	NA	NA	NA	NA	NA
M30	SV_169	Bacteria	Firmicutes	Negativicutes	Selenomonadales	Acidaminococcaceae	Acidaminococcus	intestini
M30	SV_35	Bacteria	Verrucomicrobia	Verrucomicrobiae	Verrucomicrobiales	Akkermansiaceae	Akkermansia	muciniphila
M31	SV_191	Bacteria	Actinobacteria	Coriobacteriia	Coriobacteriales	Eggerthellaceae	Eggerthella	lenta
M31	SV_633	Bacteria	Actinobacteria	Coriobacteriia	Coriobacteriales	Eggerthellaceae	Gordonibacter	faecihominis/pamelaeae
M31	SV_46	Bacteria	Bacteroidetes	Bacteroidia	Bacteroidales	Bacteroidaceae	Bacteroides	fragilis/ovatus/xylanisolvens
M31	SV_777	Bacteria	Bacteroidetes	Bacteroidia	Bacteroidales	Bacteroidaceae	Bacteroides	NA
M31	SV_196	Bacteria	Bacteroidetes	Bacteroidia	Bacteroidales	Bacteroidaceae	Bacteroides	ovatus
M31	SV_138	Bacteria	Bacteroidetes	Bacteroidia	Bacteroidales	Bacteroidaceae	Bacteroides	uniformis
M31	SV_209	Bacteria	Bacteroidetes	Bacteroidia	Bacteroidales	Tannerellaceae	Parabacteroides	distasonis
M31	SV_1493	Bacteria	Firmicutes	Bacilli	Bacillales	Family_XI	Gemella	haemolysans/morbillorum/parahaemolysans/sanguinis/taiwanensis
M31	SV_137	Bacteria	Firmicutes	Bacilli	Lactobacillales	Enterococcaceae	Enterococcus	NA
M31	SV_661	Bacteria	Firmicutes	Bacilli	Lactobacillales	Lactobacillaceae	Lactobacillus	antri/fermentum/frumenti/gasseri/oris/panis/reuteri/vaginalis
M31	SV_786	Bacteria	Firmicutes	Bacilli	Lactobacillales	Lactobacillaceae	Lactobacillus	casei/helveticus/paracasei/plantarum/rhamnosus/zeae
M31	SV_26	Bacteria	Firmicutes	Bacilli	Lactobacillales	Lactobacillaceae	Lactobacillus	crispatus/gasseri/helveticus/hominis/iatae/johnsonii/kefiranofaciens/prophage/taiwanensis
M31	SV_348	Bacteria	Firmicutes	Bacilli	Lactobacillales	Lactobacillaceae	Lactobacillus	delbrueckii/fermentum/ingluviei/oris/parabuchneri/plantarum
M31	SV_1028	Bacteria	Firmicutes	Bacilli	Lactobacillales	Streptococcaceae	Streptococcus	mutans
M31	SV_1862	Bacteria	Firmicutes	Clostridia	Clostridiales	Christensenellaceae	Catabacter	NA
M31	SV_1305	Bacteria	Firmicutes	Clostridia	Clostridiales	Family_XIII	Family_XIII_AD3011_group	NA
M31	SV_743	Bacteria	Firmicutes	Clostridia	Clostridiales	Family_XIII	Family_XIII_AD3011_group	NA
M31	SV_432	Bacteria	Firmicutes	Clostridia	Clostridiales	Family_XIII	Family_XIII_UCG-001	NA
M31	SV_95	Bacteria	Firmicutes	Clostridia	Clostridiales	Lachnospiraceae	Blautia	stercoris
M31	SV_554	Bacteria	Firmicutes	Clostridia	Clostridiales	Lachnospiraceae	Hungatella	effluvii/hathewayi
M31	SV_1395	Bacteria	Firmicutes	Clostridia	Clostridiales	Lachnospiraceae	Marvinbryantia	NA
M31	SV_1202	Bacteria	Firmicutes	Clostridia	Clostridiales	Lachnospiraceae	NA	NA
M31	SV_14	Bacteria	Firmicutes	Clostridia	Clostridiales	Lachnospiraceae	NA	NA
M31	SV_379	Bacteria	Firmicutes	Clostridia	Clostridiales	Lachnospiraceae	NA	NA
M31	SV_553	Bacteria	Firmicutes	Clostridia	Clostridiales	Lachnospiraceae	NA	NA
M31	SV_750	Bacteria	Firmicutes	Clostridia	Clostridiales	Lachnospiraceae	NA	NA
M31	SV_960	Bacteria	Firmicutes	Clostridia	Clostridiales	NA	NA	NA
M31	SV_1140	Bacteria	Firmicutes	Clostridia	Clostridiales	Ruminococcaceae	NA	NA
M31	SV_1576	Bacteria	Firmicutes	Clostridia	Clostridiales	Ruminococcaceae	NA	NA
M31	SV_1827	Bacteria	Firmicutes	Clostridia	Clostridiales	Ruminococcaceae	NA	NA
M31	SV_2366	Bacteria	Firmicutes	Clostridia	Clostridiales	Ruminococcaceae	NA	NA
M31	SV_751	Bacteria	Firmicutes	Clostridia	Clostridiales	Ruminococcaceae	Oscillibacter	NA
M31	SV_153	Bacteria	Firmicutes	Clostridia	Clostridiales	Ruminococcaceae	Ruminiclostridium_5	NA
M31	SV_142	Bacteria	Firmicutes	Clostridia	Clostridiales	Ruminococcaceae	UBA1819	NA
M31	SV_578	Bacteria	Firmicutes	Erysipelotrichia	Erysipelotrichales	Erysipelotrichaceae	Coprobacillus	cateniformis
M31	SV_1293	Bacteria	Firmicutes	Erysipelotrichia	Erysipelotrichales	Erysipelotrichaceae	Erysipelatoclostridium	NA
M31	SV_217	Bacteria	Firmicutes	Erysipelotrichia	Erysipelotrichales	Erysipelotrichaceae	Erysipelatoclostridium	NA
M31	SV_729	Bacteria	Firmicutes	Erysipelotrichia	Erysipelotrichales	Erysipelotrichaceae	Holdemania	filiformis
M31	SV_1033	Bacteria	Firmicutes	Erysipelotrichia	Erysipelotrichales	Erysipelotrichaceae	Holdemania	NA
M31	SV_461	Bacteria	Firmicutes	Erysipelotrichia	Erysipelotrichales	Erysipelotrichaceae	NA	NA
M31	SV_1188	Bacteria	Proteobacteria	Gammaproteobacteria	Betaproteobacteriales	Burkholderiaceae	Oxalobacter	formigenes
M31	SV_113	Bacteria	Proteobacteria	Gammaproteobacteria	Betaproteobacteriales	Burkholderiaceae	Parasutterella	excrementihominis
M31	SV_72	Bacteria	Proteobacteria	Gammaproteobacteria	Enterobacteriales	Enterobacteriaceae	NA	NA
M31	SV_3	Bacteria	Verrucomicrobia	Verrucomicrobiae	Verrucomicrobiales	Akkermansiaceae	Akkermansia	muciniphila
M32	SV_87	Bacteria	Firmicutes	Clostridia	Clostridiales	Lachnospiraceae	NA	NA
M32	SV_296	Bacteria	Firmicutes	Clostridia	Clostridiales	Ruminococcaceae	Ruminiclostridium_9	NA
M32	SV_69	Bacteria	Firmicutes	Negativicutes	Selenomonadales	Acidaminococcaceae	Phascolarctobacterium	faecium
M33	SV_68	Bacteria	Bacteroidetes	Bacteroidia	Bacteroidales	Bacteroidaceae	Bacteroides	dorei/fragilis
M33	SV_110	Bacteria	Firmicutes	Clostridia	Clostridiales	Lachnospiraceae	NA	NA
M33	SV_1030	Bacteria	Firmicutes	Erysipelotrichia	Erysipelotrichales	Erysipelotrichaceae	Dielma	fastidiosa
M33	SV_9	Bacteria	Proteobacteria	Gammaproteobacteria	Enterobacteriales	Enterobacteriaceae	Escherichia/Shigella	NA

## Sheet: Supplementary Table 3
Supplementary Table 3. Amplicon sequence variant (ASV) membership for wgcna modules obtained from clinical cohort (n=54)
Module	ASV	Kingdom	Phylum	Class	Order	Family	Genus	Species
M34	SV_1115	Bacteria	Firmicutes	Bacilli	Lactobacillales	Streptococcaceae	Streptococcus	cristatus/sanguinis
M34	SV_245	Bacteria	Firmicutes	Clostridia	Clostridiales	Lachnospiraceae	Lachnospiraceae_NK4A136_group	NA
M34	SV_698	Bacteria	Firmicutes	Negativicutes	Selenomonadales	Veillonellaceae	Veillonella	atypica/dispar
M34	SV_882	Bacteria	Firmicutes	Negativicutes	Selenomonadales	Veillonellaceae	Veillonella	dispar/parvula
M34	SV_972	Bacteria	Firmicutes	Negativicutes	Selenomonadales	Veillonellaceae	Veillonella	parvula/rogosae/tobetsuensis
M35	SV_41	Bacteria	Actinobacteria	Actinobacteria	Bifidobacteriales	Bifidobacteriaceae	Bifidobacterium	catenulatum/gallicum/kashiwanohense/pseudocatenulatum
M35	SV_67	Bacteria	Bacteroidetes	Bacteroidia	Bacteroidales	Bacteroidaceae	Bacteroides	caccae
M35	SV_29	Bacteria	Bacteroidetes	Bacteroidia	Bacteroidales	Bacteroidaceae	Bacteroides	dorei/vulgatus
M35	SV_43	Bacteria	Bacteroidetes	Bacteroidia	Bacteroidales	Bacteroidaceae	Bacteroides	faecichinchillae/faecis/finegoldii/thetaiotaomicron
M35	SV_237	Bacteria	Bacteroidetes	Bacteroidia	Bacteroidales	Bacteroidaceae	Bacteroides	finegoldii
M35	SV_56	Bacteria	Bacteroidetes	Bacteroidia	Bacteroidales	Bacteroidaceae	Bacteroides	fragilis/ovatus
M35	SV_480	Bacteria	Bacteroidetes	Bacteroidia	Bacteroidales	Bacteroidaceae	Bacteroides	NA
M35	SV_126	Bacteria	Bacteroidetes	Bacteroidia	Bacteroidales	Tannerellaceae	Parabacteroides	distasonis
M35	SV_496	Bacteria	Firmicutes	Clostridia	Clostridiales	Lachnospiraceae	Blautia	NA
M35	SV_612	Bacteria	Firmicutes	Clostridia	Clostridiales	Lachnospiraceae	GCA-900066575	NA
M35	SV_203	Bacteria	Firmicutes	Clostridia	Clostridiales	Lachnospiraceae	Lachnoclostridium	NA
M35	SV_78	Bacteria	Firmicutes	Clostridia	Clostridiales	Lachnospiraceae	Lachnoclostridium	NA
M35	SV_83	Bacteria	Firmicutes	Clostridia	Clostridiales	Lachnospiraceae	Lachnoclostridium	NA
M35	SV_101	Bacteria	Firmicutes	Clostridia	Clostridiales	Lachnospiraceae	Lachnospira	pectinoschiza
M35	SV_267	Bacteria	Firmicutes	Clostridia	Clostridiales	Lachnospiraceae	Lachnospiraceae_UCG-004	NA
M35	SV_369	Bacteria	Firmicutes	Clostridia	Clostridiales	Lachnospiraceae	Lachnospiraceae_UCG-004	NA
M35	SV_1053	Bacteria	Firmicutes	Clostridia	Clostridiales	Lachnospiraceae	NA	NA
M35	SV_140	Bacteria	Firmicutes	Clostridia	Clostridiales	Lachnospiraceae	NA	NA
M35	SV_1488	Bacteria	Firmicutes	Clostridia	Clostridiales	Lachnospiraceae	NA	NA
M35	SV_220	Bacteria	Firmicutes	Clostridia	Clostridiales	Lachnospiraceae	NA	NA
M35	SV_257	Bacteria	Firmicutes	Clostridia	Clostridiales	Lachnospiraceae	NA	NA
M35	SV_328	Bacteria	Firmicutes	Clostridia	Clostridiales	Lachnospiraceae	NA	NA
M35	SV_414	Bacteria	Firmicutes	Clostridia	Clostridiales	Lachnospiraceae	NA	NA
M35	SV_471	Bacteria	Firmicutes	Clostridia	Clostridiales	Lachnospiraceae	NA	NA
M35	SV_492	Bacteria	Firmicutes	Clostridia	Clostridiales	Lachnospiraceae	NA	NA
M35	SV_229	Bacteria	Firmicutes	Clostridia	Clostridiales	Lachnospiraceae	Roseburia	hominis
M35	SV_59	Bacteria	Firmicutes	Clostridia	Clostridiales	Lachnospiraceae	Roseburia	intestinalis
M35	SV_188	Bacteria	Firmicutes	Clostridia	Clostridiales	Ruminococcaceae	Butyricicoccus	faecihominis
M35	SV_97	Bacteria	Firmicutes	Clostridia	Clostridiales	Ruminococcaceae	Butyricicoccus	NA
M35	SV_1	Bacteria	Firmicutes	Clostridia	Clostridiales	Ruminococcaceae	Faecalibacterium	cf./prausnitzii
M35	SV_12	Bacteria	Firmicutes	Clostridia	Clostridiales	Ruminococcaceae	Faecalibacterium	CM04-06
M35	SV_115	Bacteria	Firmicutes	Clostridia	Clostridiales	Ruminococcaceae	Faecalibacterium	NA
M35	SV_178	Bacteria	Firmicutes	Clostridia	Clostridiales	Ruminococcaceae	Faecalibacterium	NA
M35	SV_260	Bacteria	Firmicutes	Clostridia	Clostridiales	Ruminococcaceae	Faecalibacterium	NA
M35	SV_64	Bacteria	Firmicutes	Clostridia	Clostridiales	Ruminococcaceae	Faecalibacterium	NA
M35	SV_6	Bacteria	Firmicutes	Clostridia	Clostridiales	Ruminococcaceae	Faecalibacterium	prausnitzii
M35	SV_336	Bacteria	Firmicutes	Clostridia	Clostridiales	Ruminococcaceae	Intestinimonas	NA
M35	SV_1040	Bacteria	Firmicutes	Clostridia	Clostridiales	Ruminococcaceae	NA	NA
M35	SV_922	Bacteria	Firmicutes	Clostridia	Clostridiales	Ruminococcaceae	Ruminococcaceae_UCG-003	NA
M35	SV_1359	Bacteria	Firmicutes	Erysipelotrichia	Erysipelotrichales	Erysipelotrichaceae	Holdemania	massiliensis
M36	SV_706	Bacteria	Firmicutes	Bacilli	Lactobacillales	Streptococcaceae	Streptococcus	australis/infantis/lactarius/mitis/oralis/peroris/sanguinis
M36	SV_865	Bacteria	Firmicutes	Clostridia	Clostridiales	Lachnospiraceae	Lachnoclostridium	NA
M36	SV_608	Bacteria	Firmicutes	Clostridia	Clostridiales	Lachnospiraceae	NA	NA
M36	SV_238	Bacteria	Proteobacteria	Gammaproteobacteria	Pasteurellales	Pasteurellaceae	Haemophilus	influenzae/parainfluenzae
M37	SV_53	Bacteria	Bacteroidetes	Bacteroidia	Bacteroidales	Bacteroidaceae	Bacteroides	fragilis/ovatus
M37	SV_1616	Bacteria	Firmicutes	Clostridia	Clostridiales	Family_XIII	NA	NA
M37	SV_28	Bacteria	Firmicutes	Clostridia	Clostridiales	Lachnospiraceae	Blautia	obeum
M37	SV_595	Bacteria	Firmicutes	Clostridia	Clostridiales	Lachnospiraceae	Fusicatenibacter	NA
M37	SV_524	Bacteria	Firmicutes	Clostridia	Clostridiales	Lachnospiraceae	Lachnoclostridium	NA
M37	SV_769	Bacteria	Firmicutes	Clostridia	Clostridiales	Lachnospiraceae	NA	NA
M38	SV_18	Bacteria	Actinobacteria	Actinobacteria	Bifidobacteriales	Bifidobacteriaceae	Bifidobacterium	breve/kashiwanohense/longum
M38	SV_7	Bacteria	Firmicutes	Clostridia	Clostridiales	Lachnospiraceae	Agathobacter	NA
M38	SV_11	Bacteria	Firmicutes	Clostridia	Clostridiales	Lachnospiraceae	Anaerostipes	hadrus
M38	SV_30	Bacteria	Firmicutes	Clostridia	Clostridiales	Lachnospiraceae	Blautia	faecis
M38	SV_17	Bacteria	Firmicutes	Clostridia	Clostridiales	Lachnospiraceae	Fusicatenibacter	saccharivorans
M38	SV_47	Bacteria	Firmicutes	Clostridia	Clostridiales	Lachnospiraceae	NA	NA
M38	SV_91	Bacteria	Firmicutes	Clostridia	Clostridiales	Lachnospiraceae	NA	NA
M38	SV_94	Bacteria	Firmicutes	Clostridia	Clostridiales	Ruminococcaceae	Ruminococcaceae_UCG-013	NA
M39	SV_978	Bacteria	Actinobacteria	Coriobacteriia	Coriobacteriales	Eggerthellaceae	Gordonibacter	urolithinfaciens
M39	SV_1512	Bacteria	Bacteroidetes	Bacteroidia	Bacteroidales	Porphyromonadaceae	Porphyromonas	NA
M39	SV_760	Bacteria	Bacteroidetes	Bacteroidia	Bacteroidales	Prevotellaceae	Prevotella	timonensis
M39	SV_1465	Bacteria	Firmicutes	Clostridia	Clostridiales	Family_XI	Anaerococcus	vaginalis
M39	SV_1369	Bacteria	Firmicutes	Clostridia	Clostridiales	Family_XI	Ezakiella	NA
M39	SV_843	Bacteria	Firmicutes	Clostridia	Clostridiales	Family_XI	Ezakiella	NA
M39	SV_1307	Bacteria	Firmicutes	Clostridia	Clostridiales	Family_XI	Finegoldia	magna
M39	SV_991	Bacteria	Firmicutes	Clostridia	Clostridiales	Family_XI	Peptoniphilus	asaccharolyticus/grossensis/harei
M39	SV_1535	Bacteria	Firmicutes	Clostridia	Clostridiales	Peptococcaceae	Peptococcus	niger
M40	SV_986	Bacteria	Actinobacteria	Actinobacteria	Actinomycetales	Actinomycetaceae	Actinomyces	odontolyticus
M40	SV_1423	Bacteria	Actinobacteria	Actinobacteria	Bifidobacteriales	Bifidobacteriaceae	Bifidobacterium	animalis/thermacidophilum/thermophilum
M40	SV_1493	Bacteria	Firmicutes	Bacilli	Bacillales	Family_XI	Gemella	haemolysans/morbillorum/parahaemolysans/sanguinis/taiwanensis
M40	SV_1333	Bacteria	Firmicutes	Bacilli	Lactobacillales	Carnobacteriaceae	Granulicatella	adiacens/para-adiacens
M40	SV_436	Bacteria	Firmicutes	Bacilli	Lactobacillales	Streptococcaceae	Streptococcus	anginosus/cristatus/gordonii/infantis/mitis/oralis/pneumoniae/pseudopneumoniae/sanguinis/timonensis
M40	SV_248	Bacteria	Firmicutes	Bacilli	Lactobacillales	Streptococcaceae	Streptococcus	australis/mitis/oralis/parasanguinis/rubneri/sanguinis
M40	SV_1028	Bacteria	Firmicutes	Bacilli	Lactobacillales	Streptococcaceae	Streptococcus	mutans
M40	SV_2317	Bacteria	Firmicutes	Bacilli	Lactobacillales	Streptococcaceae	Streptococcus	NA
M40	SV_39	Bacteria	Firmicutes	Bacilli	Lactobacillales	Streptococcaceae	Streptococcus	NA
M40	SV_1668	Bacteria	Firmicutes	Clostridia	Clostridiales	Lachnospiraceae	Blautia	NA
M40	SV_418	Bacteria	Firmicutes	Clostridia	Clostridiales	Lachnospiraceae	Fusicatenibacter	NA
M40	SV_304	Bacteria	Firmicutes	Clostridia	Clostridiales	Lachnospiraceae	NA	NA
M40	SV_970	Bacteria	Firmicutes	Erysipelotrichia	Erysipelotrichales	Erysipelotrichaceae	Solobacterium	moorei
M41	SV_385	Bacteria	Firmicutes	Bacilli	Lactobacillales	Streptococcaceae	Lactococcus	garvieae/lactis/taiwanensis
M41	SV_1167	Bacteria	Firmicutes	Clostridia	Clostridiales	Lachnospiraceae	Anaerostipes	caccae
M41	SV_375	Bacteria	Firmicutes	Clostridia	Clostridiales	Lachnospiraceae	Blautia	hansenii/marasmi/producta
M41	SV_4	Bacteria	Firmicutes	Clostridia	Clostridiales	Lachnospiraceae	Blautia	obeum/provencensis/wexlerae
M41	SV_1132	Bacteria	Firmicutes	Clostridia	Clostridiales	Ruminococcaceae	NA	NA
M41	SV_802	Bacteria	Firmicutes	Erysipelotrichia	Erysipelotrichales	Erysipelotrichaceae	Candidatus_Stoquefichus	NA
M41	SV_337	Bacteria	Firmicutes	Erysipelotrichia	Erysipelotrichales	Erysipelotrichaceae	Erysipelatoclostridium	ramosum
M41	SV_351	Bacteria	Firmicutes	Erysipelotrichia	Erysipelotrichales	Erysipelotrichaceae	Faecalitalea	NA
M42	SV_210	Bacteria	Bacteroidetes	Bacteroidia	Bacteroidales	Tannerellaceae	Parabacteroides	distasonis
M42	SV_1817	Bacteria	Firmicutes	Clostridia	Clostridiales	Lachnospiraceae	NA	NA
M42	SV_127	Bacteria	Firmicutes	Clostridia	Clostridiales	Ruminococcaceae	NA	NA
M42	SV_1576	Bacteria	Firmicutes	Clostridia	Clostridiales	Ruminococcaceae	NA	NA
M42	SV_322	Bacteria	Firmicutes	Clostridia	Clostridiales	Ruminococcaceae	Ruminococcaceae_UCG-013	NA
M43	SV_759	Bacteria	Actinobacteria	Coriobacteriia	Coriobacteriales	Eggerthellaceae	Eggerthella	lenta
M43	SV_633	Bacteria	Actinobacteria	Coriobacteriia	Coriobacteriales	Eggerthellaceae	Gordonibacter	faecihominis/pamelaeae
M43	SV_25	Bacteria	Bacteroidetes	Bacteroidia	Bacteroidales	Bacteroidaceae	Bacteroides	dorei/stercoris
M43	SV_57	Bacteria	Bacteroidetes	Bacteroidia	Bacteroidales	Bacteroidaceae	Bacteroides	massiliensis
M43	SV_132	Bacteria	Bacteroidetes	Bacteroidia	Bacteroidales	Bacteroidaceae	Bacteroides	NA
M43	SV_236	Bacteria	Bacteroidetes	Bacteroidia	Bacteroidales	Bacteroidaceae	Bacteroides	NA
M43	SV_445	Bacteria	Bacteroidetes	Bacteroidia	Bacteroidales	Bacteroidaceae	Bacteroides	NA
M43	SV_196	Bacteria	Bacteroidetes	Bacteroidia	Bacteroidales	Bacteroidaceae	Bacteroides	ovatus
M43	SV_27	Bacteria	Bacteroidetes	Bacteroidia	Bacteroidales	Bacteroidaceae	Bacteroides	uniformis
M43	SV_2	Bacteria	Bacteroidetes	Bacteroidia	Bacteroidales	Bacteroidaceae	Bacteroides	vulgatus
M43	SV_103	Bacteria	Bacteroidetes	Bacteroidia	Bacteroidales	Rikenellaceae	Alistipes	finegoldii/onderdonkii
M43	SV_48	Bacteria	Firmicutes	Clostridia	Clostridiales	Lachnospiraceae	Agathobacter	NA
M43	SV_1505	Bacteria	Firmicutes	Clostridia	Clostridiales	Lachnospiraceae	Dorea	NA
M43	SV_546	Bacteria	Firmicutes	Clostridia	Clostridiales	Lachnospiraceae	Eisenbergiella	tayi
M43	SV_424	Bacteria	Firmicutes	Clostridia	Clostridiales	Lachnospiraceae	Hungatella	hathewayi
M43	SV_212	Bacteria	Firmicutes	Clostridia	Clostridiales	Lachnospiraceae	Lachnoclostridium	NA
M43	SV_621	Bacteria	Firmicutes	Clostridia	Clostridiales	Lachnospiraceae	Lachnoclostridium	NA
M43	SV_739	Bacteria	Firmicutes	Clostridia	Clostridiales	Lachnospiraceae	Lachnospiraceae_UCG-010	NA
M43	SV_1395	Bacteria	Firmicutes	Clostridia	Clostridiales	Lachnospiraceae	Marvinbryantia	NA
M43	SV_110	Bacteria	Firmicutes	Clostridia	Clostridiales	Lachnospiraceae	NA	NA
M43	SV_144	Bacteria	Firmicutes	Clostridia	Clostridiales	Lachnospiraceae	NA	NA
M43	SV_221	Bacteria	Firmicutes	Clostridia	Clostridiales	Lachnospiraceae	NA	NA
M43	SV_360	Bacteria	Firmicutes	Clostridia	Clostridiales	Lachnospiraceae	NA	NA
M43	SV_553	Bacteria	Firmicutes	Clostridia	Clostridiales	Lachnospiraceae	NA	NA
M43	SV_70	Bacteria	Firmicutes	Clostridia	Clostridiales	Lachnospiraceae	NA	NA
M43	SV_738	Bacteria	Firmicutes	Clostridia	Clostridiales	Lachnospiraceae	NA	NA
M43	SV_87	Bacteria	Firmicutes	Clostridia	Clostridiales	Lachnospiraceae	NA	NA
M43	SV_871	Bacteria	Firmicutes	Clostridia	Clostridiales	Lachnospiraceae	NA	NA
M43	SV_1689	Bacteria	Firmicutes	Clostridia	Clostridiales	Ruminococcaceae	Acetanaerobacterium	NA
M43	SV_1252	Bacteria	Firmicutes	Clostridia	Clostridiales	Ruminococcaceae	Angelakisella	NA
M43	SV_675	Bacteria	Firmicutes	Clostridia	Clostridiales	Ruminococcaceae	Butyricicoccus	desmolans
M43	SV_1000	Bacteria	Firmicutes	Clostridia	Clostridiales	Ruminococcaceae	Candidatus_Soleaferrea	NA
M43	SV_762	Bacteria	Firmicutes	Clostridia	Clostridiales	Ruminococcaceae	Faecalibacterium	NA
M43	SV_1055	Bacteria	Firmicutes	Clostridia	Clostridiales	Ruminococcaceae	Flavonifractor	NA
M43	SV_1209	Bacteria	Firmicutes	Clostridia	Clostridiales	Ruminococcaceae	Flavonifractor	NA
M43	SV_224	Bacteria	Firmicutes	Clostridia	Clostridiales	Ruminococcaceae	Flavonifractor	plautii
M43	SV_2572	Bacteria	Firmicutes	Clostridia	Clostridiales	Ruminococcaceae	GCA-900066225	NA
M43	SV_1025	Bacteria	Firmicutes	Clostridia	Clostridiales	Ruminococcaceae	NA	NA
M43	SV_605	Bacteria	Firmicutes	Clostridia	Clostridiales	Ruminococcaceae	NA	NA
M43	SV_251	Bacteria	Firmicutes	Clostridia	Clostridiales	Ruminococcaceae	Oscillibacter	NA
M43	SV_751	Bacteria	Firmicutes	Clostridia	Clostridiales	Ruminococcaceae	Oscillibacter	NA
M43	SV_1196	Bacteria	Firmicutes	Clostridia	Clostridiales	Ruminococcaceae	Phocea	massiliensis
M43	SV_334	Bacteria	Firmicutes	Clostridia	Clostridiales	Ruminococcaceae	Ruminiclostridium_5	NA
M43	SV_1125	Bacteria	Firmicutes	Clostridia	Clostridiales	Ruminococcaceae	Ruminiclostridium_9	NA
M43	SV_296	Bacteria	Firmicutes	Clostridia	Clostridiales	Ruminococcaceae	Ruminiclostridium_9	NA
M43	SV_323	Bacteria	Firmicutes	Clostridia	Clostridiales	Ruminococcaceae	Ruminiclostridium_9	NA
M43	SV_170	Bacteria	Firmicutes	Clostridia	Clostridiales	Ruminococcaceae	Ruminococcaceae_UCG-002	NA
M43	SV_729	Bacteria	Firmicutes	Erysipelotrichia	Erysipelotrichales	Erysipelotrichaceae	Holdemania	filiformis
M43	SV_69	Bacteria	Firmicutes	Negativicutes	Selenomonadales	Acidaminococcaceae	Phascolarctobacterium	faecium
M43	SV_49	Bacteria	Firmicutes	Negativicutes	Selenomonadales	Veillonellaceae	Dialister	invisus
M43	SV_187	Bacteria	Firmicutes	Negativicutes	Selenomonadales	Veillonellaceae	Megasphaera	massiliensis
M43	SV_113	Bacteria	Proteobacteria	Gammaproteobacteria	Betaproteobacteriales	Burkholderiaceae	Parasutterella	excrementihominis
M44	SV_232	Bacteria	Bacteroidetes	Bacteroidia	Bacteroidales	Bacteroidaceae	Bacteroides	eggerthii
M44	SV_483	Bacteria	Bacteroidetes	Bacteroidia	Bacteroidales	Bacteroidaceae	Bacteroides	salyersiae
M44	SV_354	Bacteria	Bacteroidetes	Bacteroidia	Bacteroidales	Prevotellaceae	Paraprevotella	NA
M44	SV_519	Bacteria	Firmicutes	Clostridia	Clostridiales	Ruminococcaceae	Faecalibacterium	NA
M45	SV_520	Bacteria	Actinobacteria	Coriobacteriia	Coriobacteriales	Coriobacteriales_Incertae_Sedis	NA	NA
M45	SV_939	Bacteria	Actinobacteria	Coriobacteriia	Coriobacteriales	Eggerthellaceae	DNF00809	NA
M45	SV_860	Bacteria	Bacteroidetes	Bacteroidia	Bacteroidales	Bacteroidaceae	Bacteroides	nordii
M45	SV_353	Bacteria	Bacteroidetes	Bacteroidia	Bacteroidales	Bacteroidaceae	Bacteroides	vulgatus
M45	SV_325	Bacteria	Bacteroidetes	Bacteroidia	Bacteroidales	Rikenellaceae	Alistipes	ihumii
M45	SV_1077	Bacteria	Firmicutes	Clostridia	Clostridiales	Christensenellaceae	NA	NA
M45	SV_280	Bacteria	Firmicutes	Clostridia	Clostridiales	Lachnospiraceae	Blautia	caecimuris
M45	SV_610	Bacteria	Firmicutes	Clostridia	Clostridiales	Lachnospiraceae	Blautia	hydrogenotrophica
M45	SV_579	Bacteria	Firmicutes	Clostridia	Clostridiales	Lachnospiraceae	Eisenbergiella	massiliensis
M45	SV_479	Bacteria	Firmicutes	Clostridia	Clostridiales	Lachnospiraceae	Lachnoclostridium	NA
M45	SV_938	Bacteria	Firmicutes	Clostridia	Clostridiales	Lachnospiraceae	Lachnoclostridium	NA
M45	SV_596	Bacteria	Firmicutes	Clostridia	Clostridiales	Lachnospiraceae	Lachnospiraceae_UCG-010	NA
M45	SV_1202	Bacteria	Firmicutes	Clostridia	Clostridiales	Lachnospiraceae	NA	NA
M45	SV_364	Bacteria	Firmicutes	Clostridia	Clostridiales	Lachnospiraceae	NA	NA
M45	SV_448	Bacteria	Firmicutes	Clostridia	Clostridiales	Lachnospiraceae	NA	NA
M45	SV_662	Bacteria	Firmicutes	Clostridia	Clostridiales	Lachnospiraceae	NA	NA
M45	SV_410	Bacteria	Firmicutes	Clostridia	Clostridiales	Lachnospiraceae	Sellimonas	intestinalis
M45	SV_263	Bacteria	Firmicutes	Clostridia	Clostridiales	Lachnospiraceae	Tyzzerella_4	nexilis
M45	SV_1007	Bacteria	Firmicutes	Clostridia	Clostridiales	NA	NA	NA
M45	SV_2030	Bacteria	Firmicutes	Clostridia	Clostridiales	NA	NA	NA
M45	SV_1795	Bacteria	Firmicutes	Clostridia	Clostridiales	Peptococcaceae	NA	NA
M45	SV_791	Bacteria	Firmicutes	Clostridia	Clostridiales	Ruminococcaceae	Anaerotruncus	colihominis
M45	SV_968	Bacteria	Firmicutes	Clostridia	Clostridiales	Ruminococcaceae	NA	NA
M45	SV_437	Bacteria	Firmicutes	Clostridia	Clostridiales	Ruminococcaceae	Ruminococcaceae_UCG-004	NA
M45	SV_2044	Bacteria	Firmicutes	Erysipelotrichia	Erysipelotrichales	Erysipelotrichaceae	Merdibacter	NA
M45	SV_1151	Bacteria	Firmicutes	Erysipelotrichia	Erysipelotrichales	Erysipelotrichaceae	NA	NA
M45	SV_1476	Bacteria	Firmicutes	Erysipelotrichia	Erysipelotrichales	Erysipelotrichaceae	NA	NA
M45	SV_35	Bacteria	Verrucomicrobia	Verrucomicrobiae	Verrucomicrobiales	Akkermansiaceae	Akkermansia	muciniphila
M46	SV_1725	Bacteria	Firmicutes	Clostridia	Clostridiales	Family_XIII	Family_XIII_UCG-001	NA
M46	SV_532	Bacteria	Firmicutes	Clostridia	Clostridiales	Lachnospiraceae	NA	NA
M46	SV_426	Bacteria	Firmicutes	Clostridia	Clostridiales	Ruminococcaceae	NA	NA
M46	SV_153	Bacteria	Firmicutes	Clostridia	Clostridiales	Ruminococcaceae	Ruminiclostridium_5	NA
M46	SV_622	Bacteria	Firmicutes	NA	NA	NA	NA	NA
M47	SV_137	Bacteria	Firmicutes	Bacilli	Lactobacillales	Enterococcaceae	Enterococcus	NA
M47	SV_317	Bacteria	Proteobacteria	Gammaproteobacteria	Enterobacteriales	Enterobacteriaceae	NA	NA
M47	SV_72	Bacteria	Proteobacteria	Gammaproteobacteria	Enterobacteriales	Enterobacteriaceae	NA	NA
M48	SV_68	Bacteria	Bacteroidetes	Bacteroidia	Bacteroidales	Bacteroidaceae	Bacteroides	dorei/fragilis
M48	SV_1030	Bacteria	Firmicutes	Erysipelotrichia	Erysipelotrichales	Erysipelotrichaceae	Dielma	fastidiosa
M48	SV_9	Bacteria	Proteobacteria	Gammaproteobacteria	Enterobacteriales	Enterobacteriaceae	Escherichia/Shigella	NA
M49	SV_109	Bacteria	Firmicutes	Clostridia	Clostridiales	Lachnospiraceae	Agathobacter	NA
M49	SV_122	Bacteria	Firmicutes	Clostridia	Clostridiales	Lachnospiraceae	Coprococcus_1	catus
M49	SV_58	Bacteria	Firmicutes	Clostridia	Clostridiales	Lachnospiraceae	Coprococcus_3	comes
M49	SV_81	Bacteria	Firmicutes	Clostridia	Clostridiales	Lachnospiraceae	Dorea	formicigenerans
M49	SV_22	Bacteria	Firmicutes	Clostridia	Clostridiales	Lachnospiraceae	Dorea	longicatena
M49	SV_321	Bacteria	Firmicutes	Clostridia	Clostridiales	Lachnospiraceae	Lachnospiraceae_FCS020_group	NA
M49	SV_205	Bacteria	Firmicutes	Clostridia	Clostridiales	Lachnospiraceae	NA	NA
M49	SV_31	Bacteria	Firmicutes	Clostridia	Clostridiales	Lachnospiraceae	NA	NA
M49	SV_501	Bacteria	Firmicutes	Clostridia	Clostridiales	Lachnospiraceae	NA	NA
M49	SV_104	Bacteria	Proteobacteria	Deltaproteobacteria	Desulfovibrionales	Desulfovibrionaceae	Bilophila	wadsworthia
M50	SV_46	Bacteria	Bacteroidetes	Bacteroidia	Bacteroidales	Bacteroidaceae	Bacteroides	fragilis/ovatus/xylanisolvens
M50	SV_76	Bacteria	Firmicutes	Clostridia	Clostridiales	Clostridiaceae_1	Clostridium_sensu_stricto_1	celatum/disporicum/saudiense
M50	SV_52	Bacteria	Firmicutes	Clostridia	Clostridiales	Peptostreptococcaceae	Intestinibacter	bartlettii
M50	SV_305	Bacteria	Firmicutes	Clostridia	Clostridiales	Peptostreptococcaceae	Terrisporobacter	NA
M50	SV_74	Bacteria	Firmicutes	Erysipelotrichia	Erysipelotrichales	Erysipelotrichaceae	Turicibacter	sanguinis
M51	SV_359	Bacteria	Actinobacteria	Coriobacteriia	Coriobacteriales	Coriobacteriaceae	Collinsella	NA
M51	SV_749	Bacteria	Bacteroidetes	Bacteroidia	Bacteroidales	Marinifilaceae	Butyricimonas	paravirosa
M51	SV_599	Bacteria	Firmicutes	Bacilli	Lactobacillales	Lactobacillaceae	Lactobacillus	brevis/casei/pantheris/rhamnosus
M51	SV_964	Bacteria	Firmicutes	Clostridia	Clostridiales	Eubacteriaceae	Eubacterium	callanderi/limosum
M51	SV_632	Bacteria	Firmicutes	Clostridia	Clostridiales	Lachnospiraceae	Blautia	NA
M51	SV_1233	Bacteria	Firmicutes	Clostridia	Clostridiales	Lachnospiraceae	GCA-900066575	NA
M51	SV_377	Bacteria	Firmicutes	Clostridia	Clostridiales	Ruminococcaceae	NA	NA
M51	SV_941	Bacteria	Firmicutes	Clostridia	Clostridiales	Ruminococcaceae	NA	NA
M51	SV_992	Bacteria	Firmicutes	Clostridia	Clostridiales	Ruminococcaceae	NA	NA
M51	SV_255	Bacteria	Firmicutes	Clostridia	Clostridiales	Ruminococcaceae	Ruminiclostridium_5	NA
M51	SV_506	Bacteria	Firmicutes	Clostridia	Clostridiales	Ruminococcaceae	Ruminiclostridium_5	NA
M51	SV_387	Bacteria	Firmicutes	Erysipelotrichia	Erysipelotrichales	Erysipelotrichaceae	Turicibacter	sanguinis
M51	SV_169	Bacteria	Firmicutes	Negativicutes	Selenomonadales	Acidaminococcaceae	Acidaminococcus	intestini
M52	SV_2344	Bacteria	Actinobacteria	Actinobacteria	Actinomycetales	Actinomycetaceae	Actinomyces	graevenitzii
M52	SV_191	Bacteria	Actinobacteria	Coriobacteriia	Coriobacteriales	Eggerthellaceae	Eggerthella	lenta
M52	SV_150	Bacteria	Bacteroidetes	Bacteroidia	Bacteroidales	Bacteroidaceae	Bacteroides	cellulosilyticus/intestinalis/timonensis
M52	SV_363	Bacteria	Bacteroidetes	Bacteroidia	Bacteroidales	Barnesiellaceae	Barnesiella	NA
M52	SV_209	Bacteria	Bacteroidetes	Bacteroidia	Bacteroidales	Tannerellaceae	Parabacteroides	distasonis
M52	SV_898	Bacteria	Cyanobacteria	Oxyphotobacteria	Chloroplast	NA	NA	NA
M52	SV_661	Bacteria	Firmicutes	Bacilli	Lactobacillales	Lactobacillaceae	Lactobacillus	antri/fermentum/frumenti/gasseri/oris/panis/reuteri/vaginalis
M52	SV_1862	Bacteria	Firmicutes	Clostridia	Clostridiales	Christensenellaceae	Catabacter	NA
M52	SV_1340	Bacteria	Firmicutes	Clostridia	Clostridiales	Christensenellaceae	Christensenellaceae_R-7_group	NA
M52	SV_435	Bacteria	Firmicutes	Clostridia	Clostridiales	Christensenellaceae	Christensenellaceae_R-7_group	NA
M52	SV_587	Bacteria	Firmicutes	Clostridia	Clostridiales	Christensenellaceae	Christensenellaceae_R-7_group	NA
M52	SV_962	Bacteria	Firmicutes	Clostridia	Clostridiales	Christensenellaceae	Christensenellaceae_R-7_group	NA
M52	SV_1519	Bacteria	Firmicutes	Clostridia	Clostridiales	Christensenellaceae	NA	NA
M52	SV_2616	Bacteria	Firmicutes	Clostridia	Clostridiales	Eubacteriaceae	Anaerofustis	stercorihominis
M52	SV_1305	Bacteria	Firmicutes	Clostridia	Clostridiales	Family_XIII	Family_XIII_AD3011_group	NA
M52	SV_743	Bacteria	Firmicutes	Clostridia	Clostridiales	Family_XIII	Family_XIII_AD3011_group	NA
M52	SV_45	Bacteria	Firmicutes	Clostridia	Clostridiales	Lachnospiraceae	Anaerostipes	hadrus
M52	SV_95	Bacteria	Firmicutes	Clostridia	Clostridiales	Lachnospiraceae	Blautia	stercoris
M52	SV_554	Bacteria	Firmicutes	Clostridia	Clostridiales	Lachnospiraceae	Hungatella	effluvii/hathewayi
M52	SV_1912	Bacteria	Firmicutes	Clostridia	Clostridiales	Lachnospiraceae	NA	NA
M52	SV_379	Bacteria	Firmicutes	Clostridia	Clostridiales	Lachnospiraceae	NA	NA
M52	SV_735	Bacteria	Firmicutes	Clostridia	Clostridiales	Lachnospiraceae	NA	NA
M52	SV_750	Bacteria	Firmicutes	Clostridia	Clostridiales	Lachnospiraceae	NA	NA
M52	SV_241	Bacteria	Firmicutes	Clostridia	Clostridiales	Lachnospiraceae	Tyzzerella	NA
M52	SV_1308	Bacteria	Firmicutes	Clostridia	Clostridiales	NA	NA	NA
M52	SV_1441	Bacteria	Firmicutes	Clostridia	Clostridiales	NA	NA	NA
M52	SV_960	Bacteria	Firmicutes	Clostridia	Clostridiales	NA	NA	NA
M52	SV_19	Bacteria	Firmicutes	Clostridia	Clostridiales	Peptostreptococcaceae	Romboutsia	ilealis/timonensis
M52	SV_311	Bacteria	Firmicutes	Clostridia	Clostridiales	Peptostreptococcaceae	Romboutsia	sedimentorum
M52	SV_1446	Bacteria	Firmicutes	Clostridia	Clostridiales	Ruminococcaceae	Angelakisella	NA
M52	SV_286	Bacteria	Firmicutes	Clostridia	Clostridiales	Ruminococcaceae	DTU089	NA
M52	SV_918	Bacteria	Firmicutes	Clostridia	Clostridiales	Ruminococcaceae	Intestinimonas	butyriciproducens
M52	SV_648	Bacteria	Firmicutes	Clostridia	Clostridiales	Ruminococcaceae	Intestinimonas	NA
M52	SV_1140	Bacteria	Firmicutes	Clostridia	Clostridiales	Ruminococcaceae	NA	NA
M52	SV_1254	Bacteria	Firmicutes	Clostridia	Clostridiales	Ruminococcaceae	NA	NA
M52	SV_740	Bacteria	Firmicutes	Clostridia	Clostridiales	Ruminococcaceae	NA	NA
M52	SV_809	Bacteria	Firmicutes	Clostridia	Clostridiales	Ruminococcaceae	NA	NA
M52	SV_864	Bacteria	Firmicutes	Clostridia	Clostridiales	Ruminococcaceae	NA	NA
M52	SV_796	Bacteria	Firmicutes	Clostridia	Clostridiales	Ruminococcaceae	Negativibacillus	NA
M52	SV_384	Bacteria	Firmicutes	Clostridia	Clostridiales	Ruminococcaceae	Oscillospira	NA
M52	SV_725	Bacteria	Firmicutes	Clostridia	Clostridiales	Ruminococcaceae	Ruminiclostridium_9	NA
M52	SV_987	Bacteria	Firmicutes	Clostridia	Clostridiales	Ruminococcaceae	Ruminococcaceae_UCG-005	NA
M52	SV_79	Bacteria	Firmicutes	Clostridia	Clostridiales	Ruminococcaceae	Ruminococcus_1	bicirculans
M52	SV_15	Bacteria	Firmicutes	Clostridia	Clostridiales	Ruminococcaceae	Ruminococcus_2	bromii
M52	SV_306	Bacteria	Firmicutes	Clostridia	Clostridiales	Ruminococcaceae	Subdoligranulum	NA
M52	SV_142	Bacteria	Firmicutes	Clostridia	Clostridiales	Ruminococcaceae	UBA1819	NA
M52	SV_1293	Bacteria	Firmicutes	Erysipelotrichia	Erysipelotrichales	Erysipelotrichaceae	Erysipelatoclostridium	NA
M52	SV_217	Bacteria	Firmicutes	Erysipelotrichia	Erysipelotrichales	Erysipelotrichaceae	Erysipelatoclostridium	NA
M52	SV_1702	Bacteria	Firmicutes	Erysipelotrichia	Erysipelotrichales	Erysipelotrichaceae	Faecalitalea	NA
M52	SV_1033	Bacteria	Firmicutes	Erysipelotrichia	Erysipelotrichales	Erysipelotrichaceae	Holdemania	NA
M52	SV_461	Bacteria	Firmicutes	Erysipelotrichia	Erysipelotrichales	Erysipelotrichaceae	NA	NA
M52	SV_1855	Bacteria	NA	NA	NA	NA	NA	NA
M52	SV_3	Bacteria	Verrucomicrobia	Verrucomicrobiae	Verrucomicrobiales	Akkermansiaceae	Akkermansia	muciniphila
M53	SV_189	Bacteria	Actinobacteria	Coriobacteriia	Coriobacteriales	Eggerthellaceae	Adlercreutzia	NA
M53	SV_20	Bacteria	Bacteroidetes	Bacteroidia	Bacteroidales	Bacteroidaceae	Bacteroides	uniformis
M53	SV_171	Bacteria	Bacteroidetes	Bacteroidia	Bacteroidales	Rikenellaceae	Alistipes	shahii
M53	SV_33	Bacteria	Bacteroidetes	Bacteroidia	Bacteroidales	Tannerellaceae	Parabacteroides	merdae
M53	SV_318	Bacteria	Firmicutes	Clostridia	Clostridiales	Family_XIII	Family_XIII_AD3011_group	NA
M53	SV_62	Bacteria	Firmicutes	Clostridia	Clostridiales	Ruminococcaceae	Ruminiclostridium_5	NA
M53	SV_151	Bacteria	Firmicutes	Clostridia	Clostridiales	Ruminococcaceae	Ruminococcaceae_UCG-004	NA
M54	SV_10	Bacteria	Actinobacteria	Actinobacteria	Bifidobacteriales	Bifidobacteriaceae	Bifidobacterium	adolescentis/faecale/longum/stercoris
M54	SV_193	Bacteria	Actinobacteria	Actinobacteria	Bifidobacteriales	Bifidobacteriaceae	Bifidobacterium	bifidum
M54	SV_299	Bacteria	Firmicutes	Clostridia	Clostridiales	Lachnospiraceae	Lachnospira	NA
M54	SV_380	Bacteria	Firmicutes	Clostridia	Clostridiales	Lachnospiraceae	Lachnospiraceae_FCS020_group	NA
M54	SV_162	Bacteria	Firmicutes	Clostridia	Clostridiales	Ruminococcaceae	Subdoligranulum	NA
M54	SV_602	Bacteria	NA	NA	NA	NA	NA	NA
M55	SV_786	Bacteria	Firmicutes	Bacilli	Lactobacillales	Lactobacillaceae	Lactobacillus	casei/helveticus/paracasei/plantarum/rhamnosus/zeae
M55	SV_26	Bacteria	Firmicutes	Bacilli	Lactobacillales	Lactobacillaceae	Lactobacillus	crispatus/gasseri/helveticus/hominis/iatae/johnsonii/kefiranofaciens/prophage/taiwanensis
M55	SV_348	Bacteria	Firmicutes	Bacilli	Lactobacillales	Lactobacillaceae	Lactobacillus	delbrueckii/fermentum/ingluviei/oris/parabuchneri/plantarum
M55	SV_429	Bacteria	Firmicutes	Clostridia	Clostridiales	Lachnospiraceae	NA	NA
M56	SV_409	Bacteria	Bacteroidetes	Bacteroidia	Bacteroidales	Barnesiellaceae	Barnesiella	NA
M56	SV_1062	Bacteria	Firmicutes	Clostridia	Clostridiales	Ruminococcaceae	NA	NA
M56	SV_295	Bacteria	Firmicutes	Clostridia	Clostridiales	Ruminococcaceae	Ruminococcaceae_NK4A214_group	NA
M56	SV_548	Bacteria	Firmicutes	Clostridia	Clostridiales	Ruminococcaceae	Subdoligranulum	NA
M57	SV_86	Archaea	Euryarchaeota	Methanobacteria	Methanobacteriales	Methanobacteriaceae	Methanobrevibacter	NA
M57	SV_451	Bacteria	Actinobacteria	Coriobacteriia	Coriobacteriales	Eggerthellaceae	DNF00809	NA
M57	SV_569	Bacteria	Actinobacteria	Coriobacteriia	Coriobacteriales	Eggerthellaceae	Enterorhabdus	NA
M57	SV_510	Bacteria	Actinobacteria	Coriobacteriia	Coriobacteriales	Eggerthellaceae	NA	NA
M57	SV_281	Bacteria	Actinobacteria	Coriobacteriia	Coriobacteriales	Eggerthellaceae	Senegalimassilia	anaerobia
M57	SV_365	Bacteria	Actinobacteria	Coriobacteriia	Coriobacteriales	Eggerthellaceae	Slackia	isoflavoniconvertens
M57	SV_276	Bacteria	Bacteroidetes	Bacteroidia	Bacteroidales	Marinifilaceae	Odoribacter	splanchnicus
M57	SV_264	Bacteria	Bacteroidetes	Bacteroidia	Bacteroidales	Prevotellaceae	Paraprevotella	NA
M57	SV_289	Bacteria	Bacteroidetes	Bacteroidia	Bacteroidales	Prevotellaceae	Prevotella_7	NA
M57	SV_16	Bacteria	Bacteroidetes	Bacteroidia	Bacteroidales	Prevotellaceae	Prevotella_9	copri
M57	SV_271	Bacteria	Bacteroidetes	Bacteroidia	Bacteroidales	Prevotellaceae	Prevotella_9	NA
M57	SV_38	Bacteria	Bacteroidetes	Bacteroidia	Bacteroidales	Prevotellaceae	Prevotella_9	NA
M57	SV_443	Bacteria	Bacteroidetes	Bacteroidia	Bacteroidales	Prevotellaceae	Prevotella_9	NA
M57	SV_686	Bacteria	Bacteroidetes	Bacteroidia	Bacteroidales	Prevotellaceae	Prevotella_9	NA
M57	SV_690	Bacteria	Bacteroidetes	Bacteroidia	Bacteroidales	Prevotellaceae	Prevotella_9	NA
M57	SV_84	Bacteria	Bacteroidetes	Bacteroidia	Bacteroidales	Prevotellaceae	Prevotella_9	NA
M57	SV_270	Bacteria	Bacteroidetes	Bacteroidia	Bacteroidales	Rikenellaceae	Alistipes	obesi
M57	SV_687	Bacteria	Bacteroidetes	Bacteroidia	Bacteroidales	Rikenellaceae	Alistipes	senegalensis/timonensis
M57	SV_93	Bacteria	Bacteroidetes	Bacteroidia	Bacteroidales	Tannerellaceae	Parabacteroides	distasonis
M57	SV_166	Bacteria	Firmicutes	Bacilli	Lactobacillales	Lactobacillaceae	Lactobacillus	ruminis
M57	SV_266	Bacteria	Firmicutes	Clostridia	Clostridiales	Christensenellaceae	Christensenellaceae_R-7_group	NA
M57	SV_481	Bacteria	Firmicutes	Clostridia	Clostridiales	Christensenellaceae	Christensenellaceae_R-7_group	NA
M57	SV_493	Bacteria	Firmicutes	Clostridia	Clostridiales	Christensenellaceae	Christensenellaceae_R-7_group	NA
M57	SV_77	Bacteria	Firmicutes	Clostridia	Clostridiales	Christensenellaceae	Christensenellaceae_R-7_group	NA
M57	SV_804	Bacteria	Firmicutes	Clostridia	Clostridiales	Christensenellaceae	Christensenellaceae_R-7_group	NA
M57	SV_905	Bacteria	Firmicutes	Clostridia	Clostridiales	Christensenellaceae	Christensenellaceae_R-7_group	NA
M57	SV_120	Bacteria	Firmicutes	Clostridia	Clostridiales	Clostridiaceae_1	Clostridium_sensu_stricto_1	NA
M57	SV_362	Bacteria	Firmicutes	Clostridia	Clostridiales	Clostridiaceae_1	Clostridium_sensu_stricto_1	NA
M57	SV_1445	Bacteria	Firmicutes	Clostridia	Clostridiales	Clostridiales_vadinBB60_group	NA	NA
M57	SV_1433	Bacteria	Firmicutes	Clostridia	Clostridiales	Family_XIII	Family_XIII_AD3011_group	NA
M57	SV_659	Bacteria	Firmicutes	Clostridia	Clostridiales	Family_XIII	Family_XIII_AD3011_group	NA
M57	SV_901	Bacteria	Firmicutes	Clostridia	Clostridiales	Family_XIII	Family_XIII_AD3011_group	NA
M57	SV_177	Bacteria	Firmicutes	Clostridia	Clostridiales	Lachnospiraceae	Blautia	NA
M57	SV_269	Bacteria	Firmicutes	Clostridia	Clostridiales	Lachnospiraceae	Blautia	NA
M57	SV_463	Bacteria	Firmicutes	Clostridia	Clostridiales	Lachnospiraceae	Blautia	NA
M57	SV_143	Bacteria	Firmicutes	Clostridia	Clostridiales	Lachnospiraceae	CAG-56	NA
M57	SV_100	Bacteria	Firmicutes	Clostridia	Clostridiales	Lachnospiraceae	Coprococcus_2	eutactus
M57	SV_155	Bacteria	Firmicutes	Clostridia	Clostridiales	Lachnospiraceae	Coprococcus_2	eutactus
M57	SV_997	Bacteria	Firmicutes	Clostridia	Clostridiales	Lachnospiraceae	Howardella	ureilytica
M57	SV_206	Bacteria	Firmicutes	Clostridia	Clostridiales	Lachnospiraceae	Lachnospira	pectinoschiza
M57	SV_240	Bacteria	Firmicutes	Clostridia	Clostridiales	Lachnospiraceae	Lachnospiraceae_NK4A136_group	NA
M57	SV_852	Bacteria	Firmicutes	Clostridia	Clostridiales	Lachnospiraceae	Lachnospiraceae_NK4A136_group	NA
M57	SV_517	Bacteria	Firmicutes	Clostridia	Clostridiales	Lachnospiraceae	Lachnospiraceae_UCG-001	bacterium
M57	SV_330	Bacteria	Firmicutes	Clostridia	Clostridiales	Lachnospiraceae	Lachnospiraceae_UCG-010	NA
M57	SV_857	Bacteria	Firmicutes	Clostridia	Clostridiales	Lachnospiraceae	Lachnospiraceae_UCG-010	NA
M57	SV_404	Bacteria	Firmicutes	Clostridia	Clostridiales	Lachnospiraceae	Marvinbryantia	NA
M57	SV_526	Bacteria	Firmicutes	Clostridia	Clostridiales	Lachnospiraceae	Marvinbryantia	NA
M57	SV_1134	Bacteria	Firmicutes	Clostridia	Clostridiales	Lachnospiraceae	NA	NA
M57	SV_1216	Bacteria	Firmicutes	Clostridia	Clostridiales	Lachnospiraceae	NA	NA
M57	SV_123	Bacteria	Firmicutes	Clostridia	Clostridiales	Lachnospiraceae	NA	NA
M57	SV_1247	Bacteria	Firmicutes	Clostridia	Clostridiales	Lachnospiraceae	NA	NA
M57	SV_1339	Bacteria	Firmicutes	Clostridia	Clostridiales	Lachnospiraceae	NA	NA
M57	SV_152	Bacteria	Firmicutes	Clostridia	Clostridiales	Lachnospiraceae	NA	NA
M57	SV_225	Bacteria	Firmicutes	Clostridia	Clostridiales	Lachnospiraceae	NA	NA
M57	SV_227	Bacteria	Firmicutes	Clostridia	Clostridiales	Lachnospiraceae	NA	NA
M57	SV_324	Bacteria	Firmicutes	Clostridia	Clostridiales	Lachnospiraceae	NA	NA
M57	SV_358	Bacteria	Firmicutes	Clostridia	Clostridiales	Lachnospiraceae	NA	NA
M57	SV_382	Bacteria	Firmicutes	Clostridia	Clostridiales	Lachnospiraceae	NA	NA
M57	SV_531	Bacteria	Firmicutes	Clostridia	Clostridiales	Lachnospiraceae	NA	NA
M57	SV_533	Bacteria	Firmicutes	Clostridia	Clostridiales	Lachnospiraceae	NA	NA
M57	SV_60	Bacteria	Firmicutes	Clostridia	Clostridiales	Lachnospiraceae	NA	NA
M57	SV_663	Bacteria	Firmicutes	Clostridia	Clostridiales	Lachnospiraceae	NA	NA
M57	SV_671	Bacteria	Firmicutes	Clostridia	Clostridiales	Lachnospiraceae	NA	NA
M57	SV_677	Bacteria	Firmicutes	Clostridia	Clostridiales	Lachnospiraceae	NA	NA
M57	SV_711	Bacteria	Firmicutes	Clostridia	Clostridiales	Lachnospiraceae	NA	NA
M57	SV_734	Bacteria	Firmicutes	Clostridia	Clostridiales	Lachnospiraceae	NA	NA
M57	SV_927	Bacteria	Firmicutes	Clostridia	Clostridiales	Lachnospiraceae	NA	NA
M57	SV_107	Bacteria	Firmicutes	Clostridia	Clostridiales	Lachnospiraceae	Roseburia	inulinivorans
M57	SV_279	Bacteria	Firmicutes	Clostridia	Clostridiales	Lachnospiraceae	Roseburia	NA
M57	SV_158	Bacteria	Firmicutes	Clostridia	Clostridiales	NA	NA	NA
M57	SV_1179	Bacteria	Firmicutes	Clostridia	Clostridiales	Ruminococcaceae	Anaerofilum	NA
M57	SV_173	Bacteria	Firmicutes	Clostridia	Clostridiales	Ruminococcaceae	Butyricicoccus	NA
M57	SV_1244	Bacteria	Firmicutes	Clostridia	Clostridiales	Ruminococcaceae	Fournierella	NA
M57	SV_1439	Bacteria	Firmicutes	Clostridia	Clostridiales	Ruminococcaceae	Fournierella	NA
M57	SV_1141	Bacteria	Firmicutes	Clostridia	Clostridiales	Ruminococcaceae	NA	NA
M57	SV_117	Bacteria	Firmicutes	Clostridia	Clostridiales	Ruminococcaceae	NA	NA
M57	SV_2411	Bacteria	Firmicutes	Clostridia	Clostridiales	Ruminococcaceae	NA	NA
M57	SV_390	Bacteria	Firmicutes	Clostridia	Clostridiales	Ruminococcaceae	NA	NA
M57	SV_588	Bacteria	Firmicutes	Clostridia	Clostridiales	Ruminococcaceae	NA	NA
M57	SV_66	Bacteria	Firmicutes	Clostridia	Clostridiales	Ruminococcaceae	NA	NA
M57	SV_175	Bacteria	Firmicutes	Clostridia	Clostridiales	Ruminococcaceae	Ruminiclostridium_6	NA
M57	SV_803	Bacteria	Firmicutes	Clostridia	Clostridiales	Ruminococcaceae	Ruminiclostridium_6	NA
M57	SV_408	Bacteria	Firmicutes	Clostridia	Clostridiales	Ruminococcaceae	Ruminiclostridium_9	NA
M57	SV_98	Bacteria	Firmicutes	Clostridia	Clostridiales	Ruminococcaceae	Ruminococcaceae_NK4A214_group	NA
M57	SV_124	Bacteria	Firmicutes	Clostridia	Clostridiales	Ruminococcaceae	Ruminococcaceae_UCG-002	bacterium
M57	SV_147	Bacteria	Firmicutes	Clostridia	Clostridiales	Ruminococcaceae	Ruminococcaceae_UCG-002	NA
M57	SV_256	Bacteria	Firmicutes	Clostridia	Clostridiales	Ruminococcaceae	Ruminococcaceae_UCG-002	NA
M57	SV_349	Bacteria	Firmicutes	Clostridia	Clostridiales	Ruminococcaceae	Ruminococcaceae_UCG-002	NA
M57	SV_505	Bacteria	Firmicutes	Clostridia	Clostridiales	Ruminococcaceae	Ruminococcaceae_UCG-002	NA
M57	SV_287	Bacteria	Firmicutes	Clostridia	Clostridiales	Ruminococcaceae	Ruminococcaceae_UCG-003	NA
M57	SV_139	Bacteria	Firmicutes	Clostridia	Clostridiales	Ruminococcaceae	Ruminococcaceae_UCG-005	NA
M57	SV_1664	Bacteria	Firmicutes	Clostridia	Clostridiales	Ruminococcaceae	Ruminococcaceae_UCG-005	NA
M57	SV_181	Bacteria	Firmicutes	Clostridia	Clostridiales	Ruminococcaceae	Ruminococcaceae_UCG-005	NA
M57	SV_342	Bacteria	Firmicutes	Clostridia	Clostridiales	Ruminococcaceae	Ruminococcaceae_UCG-005	NA
M57	SV_343	Bacteria	Firmicutes	Clostridia	Clostridiales	Ruminococcaceae	Ruminococcaceae_UCG-005	NA
M57	SV_512	Bacteria	Firmicutes	Clostridia	Clostridiales	Ruminococcaceae	Ruminococcaceae_UCG-005	NA
M57	SV_715	Bacteria	Firmicutes	Clostridia	Clostridiales	Ruminococcaceae	Ruminococcaceae_UCG-005	NA
M57	SV_1610	Bacteria	Firmicutes	Clostridia	Clostridiales	Ruminococcaceae	Ruminococcaceae_UCG-009	NA
M57	SV_875	Bacteria	Firmicutes	Clostridia	Clostridiales	Ruminococcaceae	Ruminococcaceae_UCG-009	NA
M57	SV_1093	Bacteria	Firmicutes	Clostridia	Clostridiales	Ruminococcaceae	Ruminococcaceae_UCG-010	NA
M57	SV_1302	Bacteria	Firmicutes	Clostridia	Clostridiales	Ruminococcaceae	Ruminococcaceae_UCG-010	NA
M57	SV_550	Bacteria	Firmicutes	Clostridia	Clostridiales	Ruminococcaceae	Ruminococcaceae_UCG-014	NA
M57	SV_303	Bacteria	Firmicutes	Clostridia	Clostridiales	Ruminococcaceae	Ruminococcus_1	NA
M57	SV_92	Bacteria	Firmicutes	Clostridia	Clostridiales	Ruminococcaceae	Ruminococcus_1	NA
M57	SV_376	Bacteria	Firmicutes	Clostridia	Clostridiales	Ruminococcaceae	Subdoligranulum	NA
M57	SV_54	Bacteria	Firmicutes	Erysipelotrichia	Erysipelotrichales	Erysipelotrichaceae	Catenibacterium	mitsuokai
M57	SV_197	Bacteria	Firmicutes	Negativicutes	Selenomonadales	Acidaminococcaceae	Phascolarctobacterium	succinatutens
M57	SV_235	Bacteria	Firmicutes	Negativicutes	Selenomonadales	Veillonellaceae	Megamonas	funiformis
M57	SV_2075	Bacteria	Lentisphaerae	Lentisphaeria	Victivallales	Victivallaceae	Victivallis	vadensis
M57	SV_800	Bacteria	NA	NA	NA	NA	NA	NA
M57	SV_261	Bacteria	Proteobacteria	Deltaproteobacteria	Desulfovibrionales	Desulfovibrionaceae	Desulfovibrio	NA
M57	SV_372	Bacteria	Proteobacteria	Gammaproteobacteria	Betaproteobacteriales	Burkholderiaceae	Sutterella	massiliensis/stercoricanis/wadsworthensis
M57	SV_592	Bacteria	Proteobacteria	Gammaproteobacteria	Betaproteobacteriales	Burkholderiaceae	Sutterella	NA
M57	SV_272	Bacteria	Proteobacteria	Gammaproteobacteria	Betaproteobacteriales	Burkholderiaceae	Sutterella	wadsworthensis
M57	SV_208	Bacteria	Verrucomicrobia	Verrucomicrobiae	Verrucomicrobiales	Akkermansiaceae	Akkermansia	NA
M58	SV_456	Bacteria	Bacteroidetes	Bacteroidia	Bacteroidales	Rikenellaceae	Alistipes	indistinctus
M58	SV_653	Bacteria	Firmicutes	Clostridia	Clostridiales	Christensenellaceae	Christensenellaceae_R-7_group	NA
M58	SV_73	Bacteria	Firmicutes	Clostridia	Clostridiales	Ruminococcaceae	NA	NA
M58	SV_866	Bacteria	Firmicutes	Clostridia	Clostridiales	Ruminococcaceae	NA	NA
M58	SV_192	Bacteria	Firmicutes	Clostridia	Clostridiales	Ruminococcaceae	Negativibacillus	NA
M58	SV_174	Bacteria	Firmicutes	Clostridia	Clostridiales	Ruminococcaceae	Ruminococcaceae_UCG-002	NA
M58	SV_204	Bacteria	Firmicutes	Clostridia	Clostridiales	Ruminococcaceae	Ruminococcus_1	callidus
M59	SV_13	Bacteria	Actinobacteria	Coriobacteriia	Coriobacteriales	Coriobacteriaceae	Collinsella	aerofaciens
M59	SV_154	Bacteria	Bacteroidetes	Bacteroidia	Bacteroidales	Rikenellaceae	Alistipes	finegoldii
M59	SV_40	Bacteria	Bacteroidetes	Bacteroidia	Bacteroidales	Rikenellaceae	Alistipes	putredinis
M59	SV_112	Bacteria	Firmicutes	Clostridia	Clostridiales	Christensenellaceae	Christensenellaceae_R-7_group	NA
M59	SV_432	Bacteria	Firmicutes	Clostridia	Clostridiales	Family_XIII	Family_XIII_UCG-001	NA
M59	SV_21	Bacteria	Firmicutes	Clostridia	Clostridiales	Lachnospiraceae	Blautia	massiliensis
M59	SV_63	Bacteria	Firmicutes	Clostridia	Clostridiales	Lachnospiraceae	Lachnospiraceae_ND3007_group	NA
M59	SV_411	Bacteria	Firmicutes	Clostridia	Clostridiales	Lachnospiraceae	Lachnospiraceae_UCG-001	NA
M59	SV_14	Bacteria	Firmicutes	Clostridia	Clostridiales	Lachnospiraceae	NA	NA
M59	SV_75	Bacteria	Firmicutes	Clostridia	Clostridiales	Ruminococcaceae	Faecalibacterium	prausnitzii
M59	SV_149	Bacteria	Firmicutes	Clostridia	Clostridiales	Ruminococcaceae	Subdoligranulum	NA
M59	SV_5	Bacteria	Firmicutes	Clostridia	Clostridiales	Ruminococcaceae	Subdoligranulum	NA
M59	SV_8	Bacteria	Firmicutes	Clostridia	Clostridiales	Ruminococcaceae	Subdoligranulum	NA
M59	SV_24	Bacteria	Firmicutes	Erysipelotrichia	Erysipelotrichales	Erysipelotrichaceae	Erysipelotrichaceae_UCG-003	NA
M60	SV_312	Bacteria	Bacteroidetes	Bacteroidia	Bacteroidales	Barnesiellaceae	Barnesiella	NA
M60	SV_1375	Bacteria	Bacteroidetes	Bacteroidia	Bacteroidales	Marinifilaceae	Butyricimonas	virosa
M60	SV_680	Bacteria	Bacteroidetes	Bacteroidia	Bacteroidales	Rikenellaceae	Alistipes	NA
M60	SV_1197	Bacteria	Firmicutes	Clostridia	Clostridiales	Ruminococcaceae	Angelakisella	NA
M60	SV_702	Bacteria	Firmicutes	Clostridia	Clostridiales	Ruminococcaceae	Intestinimonas	NA
M60	SV_1188	Bacteria	Proteobacteria	Gammaproteobacteria	Betaproteobacteriales	Burkholderiaceae	Oxalobacter	formigenes

## Sheet: Supplementary Table 4
Supplementary Table 4. Results of recurrent time-to-event analyses for each module (obtained from MRI cohort) and MRI outcomes (new gadolinium-enhancing lesions and new or enlarging T2 lesions). Hazard ratios (HRs) adjusted for sex, age, and time-varying disease modifying therapy use and 95% confidence intervals (CIs). HRs and 95% CIs are scaled to 0.1-unit increases in module eigengenes.
Module	New gadolinium-enhancing lesions				T2 lesions
	HR	95% CI	Pvalue	FDR qvalue	HR	95% CI	Pvalue	FDR qvalue
M33	1.42	1.18, 1.71	0.0002	0.0027	1.4	1.21, 1.64	0	0.0004
M11	1.26	1.12, 1.42	0.0002	0.0027	1.17	1.04, 1.32	0.009	0.0784
M32	1.29	1.08, 1.54	0.005	0.0462	1.34	1.15, 1.56	0.0002	0.0028
M10	0.2	0.06, 0.63	0.0061	0.0462	0.71	0.54, 0.93	0.0119	0.0784
M7	0.37	0.18, 0.76	0.007	0.0462	0.68	0.41, 1.12	0.1303	0.3583
M23	1.25	1.04, 1.5	0.0177	0.0976	1.24	1.05, 1.47	0.0109	0.0784
M14	1.24	1.03, 1.49	0.026	0.1227	1.1	0.93, 1.29	0.2504	0.5509
M1	0.5	0.26, 0.94	0.0304	0.1252	0.61	0.39, 0.96	0.0319	0.1502
M3	0.63	0.4, 0.98	0.0394	0.1444	0.76	0.56, 1.03	0.0751	0.3097
M18	0.48	0.2, 1.12	0.0877	0.2895	0.88	0.44, 1.76	0.7137	0.8175
M26	0.72	0.49, 1.06	0.0999	0.2996	0.72	0.53, 0.96	0.0259	0.1426
M19	1.28	0.93, 1.76	0.1326	0.3464	1.22	0.91, 1.62	0.1839	0.4669
M2	0.71	0.45, 1.11	0.1364	0.3464	0.81	0.63, 1.06	0.1206	0.3583
M5	0.8	0.58, 1.09	0.1532	0.3611	1.13	0.97, 1.32	0.1195	0.3583
M4	1.13	0.95, 1.35	0.1656	0.3642	1.07	0.89, 1.28	0.4559	0.7254
M22	0.88	0.66, 1.18	0.397	0.8189	0.92	0.68, 1.22	0.5503	0.7254
M13	1.12	0.82, 1.52	0.4706	0.9136	1.08	0.87, 1.33	0.5044	0.7254
M27	1.05	0.89, 1.24	0.5765	0.951	0.99	0.82, 1.2	0.9423	0.9423
M20	0.92	0.65, 1.3	0.6239	0.951	0.9	0.69, 1.18	0.4619	0.7254
M16	0.95	0.76, 1.18	0.6453	0.951	0.95	0.78, 1.15	0.5716	0.7254
M15	1.07	0.78, 1.46	0.6826	0.951	1.03	0.88, 1.21	0.6948	0.8175
M28	0.96	0.79, 1.17	0.698	0.951	0.94	0.79, 1.1	0.4231	0.7254
M6	1.09	0.69, 1.7	0.7223	0.951	1.2	0.91, 1.6	0.2031	0.4789
M8	0.96	0.74, 1.23	0.7266	0.951	0.94	0.77, 1.15	0.5381	0.7254
M30	1.02	0.89, 1.18	0.7487	0.951	1.1	0.98, 1.25	0.1133	0.3583
M9	1.03	0.83, 1.28	0.7665	0.951	1.09	0.91, 1.32	0.341	0.7032
M21	1.06	0.71, 1.56	0.7863	0.951	0.97	0.69, 1.36	0.8439	0.8983
M29	1.02	0.78, 1.34	0.8652	0.951	1.09	0.87, 1.37	0.4402	0.7254
M25	0.98	0.73, 1.32	0.9145	0.951	1.09	0.84, 1.42	0.5114	0.7254
M17	1.02	0.65, 1.6	0.9196	0.951	0.91	0.54, 1.53	0.7184	0.8175
M31	0.99	0.77, 1.26	0.9204	0.951	1.01	0.86, 1.19	0.8989	0.9269
M12	1.01	0.76, 1.35	0.9281	0.951	0.97	0.79, 1.2	0.7969	0.8766
M24	1.01	0.78, 1.3	0.951	0.951	0.89	0.69, 1.16	0.3895	0.7254

## Sheet: Supplementary Table 5
Supplementary Table 5. Results of recurrent time-to-event analyses for each module (obtained from clinical cohort) and relapse(s). Hazard ratios (HRs) adjusted for sex, age, and time-varying disease modifying therapy use and 95% confidence intervals (CIs). HRs and 95% CIs are scaled to 0.1-unit increases in module eigengenes.
Module	HR	95% CI	Pvalue	FDR qvalue
M59	0.77	0.63, 0.93	0.0083	0.1246
M44	1.3	1.07, 1.59	0.0093	0.1246
M40	0.15	0.03, 0.68	0.0138	0.1246
M43	1.13	1.02, 1.25	0.0241	0.137
M49	1.08	1.01, 1.15	0.0254	0.137
M35	0.58	0.33, 1.01	0.0525	0.2363
M46	0.73	0.51, 1.03	0.0737	0.2672
M56	1.15	0.98, 1.35	0.0803	0.2672
M50	1.09	0.99, 1.2	0.0891	0.2672
M38	1.21	0.96, 1.53	0.1067	0.288
M36	0.91	0.81, 1.03	0.1265	0.3105
M60	0.8	0.58, 1.09	0.158	0.3556
M57	0.82	0.61, 1.11	0.1974	0.41
M48	0.83	0.62, 1.11	0.2147	0.414
M58	1.1	0.93, 1.29	0.2714	0.4885
M52	1.08	0.86, 1.36	0.5002	0.7995
M54	1.07	0.87, 1.33	0.5034	0.7995
M45	0.94	0.72, 1.24	0.6822	0.9375
M39	0.96	0.74, 1.24	0.741	0.9375
M53	1.03	0.84, 1.27	0.7507	0.9375
M41	0.97	0.79, 1.19	0.7634	0.9375
M34	1.03	0.85, 1.25	0.7639	0.9375
M55	1.04	0.77, 1.4	0.8197	0.9623
M42	0.98	0.78, 1.23	0.8572	0.9644
M51	0.97	0.64, 1.48	0.8963	0.968
M37	1.01	0.81, 1.26	0.9542	0.9764
M47	1	0.84, 1.19	0.9764	0.9764

## Sheet: Supplementary Table 6
Supplementary Table 6. PICRUSt2 predicted 137 pathways within the M7 module. Hazard ratios (HRs) and 95% confidence intervals (CIs) were presented for pathways in at least 20% of samples for new gadolinium-enhancing lesions. The M7 module was not associated with relapse or T2 lesions, so pathway associations were not estimated for these outcomes.
pathway	description	HR	95% CI	Pvalue	FDR qvalue
ARO-PWY	chorismate biosynthesis I	0.66	0.26, 1.65	0.3728	0.8918
COMPLETE-ARO-PWY	superpathway of aromatic amino acid biosynthesis	0.66	0.26, 1.65	0.3728	0.8918
PWY-5101	L-isoleucine biosynthesis II	0.66	0.26, 1.65	0.3728	0.8918
PWY-5509	adenosylcobalamin biosynthesis from cobyrinate a,c-diamide I	0.71	0.28, 1.78	0.464	0.8918
PWY-621	sucrose degradation III (sucrose invertase)	0.71	0.28, 1.78	0.464	0.8918
PWY-6269	adenosylcobalamin salvage from cobinamide II	0.71	0.28, 1.78	0.464	0.8918
ARGSYN-PWY	L-arginine biosynthesis I (via L-ornithine)	0.73	0.31, 1.73	0.4718	0.8918
ARGSYNBSUB-PWY	L-arginine biosynthesis II (acetyl cycle)	0.73	0.31, 1.73	0.4718	0.8918
GLUTORN-PWY	L-ornithine biosynthesis	0.73	0.31, 1.73	0.4718	0.8918
HISTSYN-PWY	L-histidine biosynthesis	0.73	0.31, 1.73	0.4718	0.8918
PHOSLIPSYN-PWY	superpathway of phospholipid biosynthesis I (bacteria)	0.73	0.31, 1.73	0.4718	0.8918
PWY-5097	L-lysine biosynthesis VI	0.73	0.31, 1.73	0.4718	0.8918
PWY-6897	thiamin salvage II	0.73	0.31, 1.73	0.4718	0.8918
PWY-7400	L-arginine biosynthesis IV (archaebacteria)	0.73	0.31, 1.73	0.4718	0.8918
PWY0-1586	peptidoglycan maturation (meso-diaminopimelate containing)	0.73	0.31, 1.73	0.4718	0.8918
DAPLYSINESYN-PWY	L-lysine biosynthesis I	0.78	0.33, 1.84	0.5762	0.8918
GLYCOCAT-PWY	glycogen degradation I (bacterial)	0.78	0.33, 1.84	0.5762	0.8918
GLYCOGENSYNTH-PWY	glycogen biosynthesis I (from ADP-D-Glucose)	0.78	0.33, 1.84	0.5762	0.8918
PWY-5505	L-glutamate and L-glutamine biosynthesis	0.78	0.33, 1.84	0.5762	0.8918
PWY-6317	galactose degradation I (Leloir pathway)	0.78	0.33, 1.84	0.5762	0.8918
PWY0-1296	purine ribonucleosides degradation	0.78	0.33, 1.84	0.5762	0.8918
PWY0-1298	superpathway of pyrimidine deoxyribonucleosides degradation	0.78	0.33, 1.84	0.5762	0.8918
PWY4FS-7	phosphatidylglycerol biosynthesis I (plastidic)	0.78	0.33, 1.84	0.5762	0.8918
PWY4FS-8	phosphatidylglycerol biosynthesis II (non-plastidic)	0.78	0.33, 1.84	0.5762	0.8918
PYRIDNUCSYN-PWY	NAD biosynthesis I (from aspartate)	0.78	0.33, 1.84	0.5762	0.8918
TRPSYN-PWY	L-tryptophan biosynthesis	0.78	0.33, 1.84	0.5762	0.8918
1CMET2-PWY	N10-formyl-tetrahydrofolate biosynthesis	0.88	0.38, 2.02	0.7655	0.8918
ASPASN-PWY	superpathway of L-aspartate and L-asparagine biosynthesis	0.88	0.38, 2.02	0.7655	0.8918
BRANCHED-CHAIN-AA-SYN-PWY	superpathway of branched amino acid biosynthesis	0.88	0.38, 2.02	0.7655	0.8918
COBALSYN-PWY	adenosylcobalamin salvage from cobinamide I	0.88	0.38, 2.02	0.7655	0.8918
DTDPRHAMSYN-PWY	dTDP-L-rhamnose biosynthesis I	0.88	0.38, 2.02	0.7655	0.8918
ILEUSYN-PWY	L-isoleucine biosynthesis I (from threonine)	0.88	0.38, 2.02	0.7655	0.8918
PWY-5103	L-isoleucine biosynthesis III	0.88	0.38, 2.02	0.7655	0.8918
PWY-5104	L-isoleucine biosynthesis IV	0.88	0.38, 2.02	0.7655	0.8918
PWY-6147	6-hydroxymethyl-dihydropterin diphosphate biosynthesis I	0.88	0.38, 2.02	0.7655	0.8918
PWY-6163	chorismate biosynthesis from 3-dehydroquinate	0.88	0.38, 2.02	0.7655	0.8918
PWY-7242	D-fructuronate degradation	0.88	0.38, 2.02	0.7655	0.8918
PWY-7539	6-hydroxymethyl-dihydropterin diphosphate biosynthesis III (Chlamydia)	0.88	0.38, 2.02	0.7655	0.8918
PYRIDNUCSAL-PWY	NAD salvage pathway I	0.88	0.38, 2.02	0.7655	0.8918
ANAGLYCOLYSIS-PWY	glycolysis III (from glucose)	0.95	0.42, 2.13	0.8918	0.8918
CALVIN-PWY	Calvin-Benson-Bassham cycle	0.95	0.42, 2.13	0.8918	0.8918
COA-PWY	coenzyme A biosynthesis I	0.95	0.42, 2.13	0.8918	0.8918
NONMEVIPP-PWY	methylerythritol phosphate pathway I	0.95	0.42, 2.13	0.8918	0.8918
NONOXIPENT-PWY	pentose phosphate pathway (non-oxidative branch)	0.95	0.42, 2.13	0.8918	0.8918
PANTO-PWY	phosphopantothenate biosynthesis I	0.95	0.42, 2.13	0.8918	0.8918
PANTOSYN-PWY	pantothenate and coenzyme A biosynthesis I	0.95	0.42, 2.13	0.8918	0.8918
PEPTIDOGLYCANSYN-PWY	peptidoglycan biosynthesis I (meso-diaminopimelate containing)	0.95	0.42, 2.13	0.8918	0.8918
PWY-2942	L-lysine biosynthesis III	0.95	0.42, 2.13	0.8918	0.8918
PWY-3001	superpathway of L-isoleucine biosynthesis I	0.95	0.42, 2.13	0.8918	0.8918
PWY-5100	pyruvate fermentation to acetate and lactate II	0.95	0.42, 2.13	0.8918	0.8918
PWY-5121	superpathway of geranylgeranyl diphosphate biosynthesis II (via MEP)	0.95	0.42, 2.13	0.8918	0.8918
PWY-5667	CDP-diacylglycerol biosynthesis I	0.95	0.42, 2.13	0.8918	0.8918
PWY-5686	UMP biosynthesis	0.95	0.42, 2.13	0.8918	0.8918
PWY-5973	cis-vaccenate biosynthesis	0.95	0.42, 2.13	0.8918	0.8918
PWY-6121	5-aminoimidazole ribonucleotide biosynthesis I	0.95	0.42, 2.13	0.8918	0.8918
PWY-6122	5-aminoimidazole ribonucleotide biosynthesis II	0.95	0.42, 2.13	0.8918	0.8918
PWY-6123	inosine-5'-phosphate biosynthesis I	0.95	0.42, 2.13	0.8918	0.8918
PWY-6151	S-adenosyl-L-methionine cycle I	0.95	0.42, 2.13	0.8918	0.8918
PWY-6277	superpathway of 5-aminoimidazole ribonucleotide biosynthesis	0.95	0.42, 2.13	0.8918	0.8918
PWY-6385	peptidoglycan biosynthesis III (mycobacteria)	0.95	0.42, 2.13	0.8918	0.8918
PWY-6386	UDP-N-acetylmuramoyl-pentapeptide biosynthesis II (lysine-containing)	0.95	0.42, 2.13	0.8918	0.8918
PWY-6387	UDP-N-acetylmuramoyl-pentapeptide biosynthesis I (meso-diaminopimelate containing)	0.95	0.42, 2.13	0.8918	0.8918
PWY-6609	adenine and adenosine salvage III	0.95	0.42, 2.13	0.8918	0.8918
PWY-6737	starch degradation V	0.95	0.42, 2.13	0.8918	0.8918
PWY-7111	pyruvate fermentation to isobutanol (engineered)	0.95	0.42, 2.13	0.8918	0.8918
PWY-7208	superpathway of pyrimidine nucleobases salvage	0.95	0.42, 2.13	0.8918	0.8918
PWY-7219	adenosine ribonucleotides de novo biosynthesis	0.95	0.42, 2.13	0.8918	0.8918
PWY-7221	guanosine ribonucleotides de novo biosynthesis	0.95	0.42, 2.13	0.8918	0.8918
PWY-7560	methylerythritol phosphate pathway II	0.95	0.42, 2.13	0.8918	0.8918
PWY-7663	gondoate biosynthesis (anaerobic)	0.95	0.42, 2.13	0.8918	0.8918
PWY0-1319	CDP-diacylglycerol biosynthesis II	0.95	0.42, 2.13	0.8918	0.8918
RIBOSYN2-PWY	flavin biosynthesis I (bacteria and plants)	0.95	0.42, 2.13	0.8918	0.8918
SER-GLYSYN-PWY	superpathway of L-serine and glycine biosynthesis I	0.95	0.42, 2.13	0.8918	0.8918
THRESYN-PWY	superpathway of L-threonine biosynthesis	0.95	0.42, 2.13	0.8918	0.8918
TRNA-CHARGING-PWY	tRNA charging	0.95	0.42, 2.13	0.8918	0.8918
VALSYN-PWY	L-valine biosynthesis	0.95	0.42, 2.13	0.8918	0.8918
COLANSYN-PWY	colanic acid building blocks biosynthesis	NA	NA, NA	NA	NA
DENOVOPURINE2-PWY	superpathway of purine nucleotides de novo biosynthesis II	NA	NA, NA	NA	NA
FASYN-ELONG-PWY	fatty acid elongation -- saturated	NA	NA, NA	NA	NA
FASYN-INITIAL-PWY	superpathway of fatty acid biosynthesis initiation (E. coli)	NA	NA, NA	NA	NA
GALACT-GLUCUROCAT-PWY	superpathway of hexuronide and hexuronate degradation	NA	NA, NA	NA	NA
GALACTUROCAT-PWY	D-galacturonate degradation I	NA	NA, NA	NA	NA
GLCMANNANAUT-PWY	superpathway of N-acetylglucosamine, N-acetylmannosamine and N-acetylneuraminate degradation	NA	NA, NA	NA	NA
GLUCONEO-PWY	gluconeogenesis I	NA	NA, NA	NA	NA
GLUCUROCAT-PWY	superpathway of &beta;-D-glucuronide and D-glucuronate degradation	NA	NA, NA	NA	NA
NAGLIPASYN-PWY	lipid IVA biosynthesis	NA	NA, NA	NA	NA
OANTIGEN-PWY	O-antigen building blocks biosynthesis (E. coli)	NA	NA, NA	NA	NA
P42-PWY	incomplete reductive TCA cycle	NA	NA, NA	NA	NA
POLYISOPRENSYN-PWY	polyisoprenoid biosynthesis (E. coli)	NA	NA, NA	NA	NA
PWY-1269	CMP-3-deoxy-D-manno-octulosonate biosynthesis I	NA	NA, NA	NA	NA
PWY-5188	tetrapyrrole biosynthesis I (from glutamate)	NA	NA, NA	NA	NA
PWY-5189	tetrapyrrole biosynthesis II (from glycine)	NA	NA, NA	NA	NA
PWY-5659	GDP-mannose biosynthesis	NA	NA, NA	NA	NA
PWY-5695	urate biosynthesis/inosine 5'-phosphate degradation	NA	NA, NA	NA	NA
PWY-5837	1,4-dihydroxy-2-naphthoate biosynthesis I	NA	NA, NA	NA	NA
PWY-5838	superpathway of menaquinol-8 biosynthesis I	NA	NA, NA	NA	NA
PWY-5840	superpathway of menaquinol-7 biosynthesis	NA	NA, NA	NA	NA
PWY-5845	superpathway of menaquinol-9 biosynthesis	NA	NA, NA	NA	NA
PWY-5850	superpathway of menaquinol-6 biosynthesis I	NA	NA, NA	NA	NA
PWY-5860	superpathway of demethylmenaquinol-6 biosynthesis I	NA	NA, NA	NA	NA
PWY-5861	superpathway of demethylmenaquinol-8 biosynthesis	NA	NA, NA	NA	NA
PWY-5862	superpathway of demethylmenaquinol-9 biosynthesis	NA	NA, NA	NA	NA
PWY-5863	superpathway of phylloquinol biosynthesis	NA	NA, NA	NA	NA
PWY-5896	superpathway of menaquinol-10 biosynthesis	NA	NA, NA	NA	NA
PWY-5897	superpathway of menaquinol-11 biosynthesis	NA	NA, NA	NA	NA
PWY-5898	superpathway of menaquinol-12 biosynthesis	NA	NA, NA	NA	NA
PWY-5899	superpathway of menaquinol-13 biosynthesis	NA	NA, NA	NA	NA
PWY-5989	stearate biosynthesis II (bacteria and plants)	NA	NA, NA	NA	NA
PWY-6125	superpathway of guanosine nucleotides de novo biosynthesis II	NA	NA, NA	NA	NA
PWY-6126	superpathway of adenosine nucleotides de novo biosynthesis II	NA	NA, NA	NA	NA
PWY-6282	palmitoleate biosynthesis I (from (5Z)-dodec-5-enoate)	NA	NA, NA	NA	NA
PWY-6467	Kdo transfer to lipid IVA III (Chlamydia)	NA	NA, NA	NA	NA
PWY-6471	peptidoglycan biosynthesis IV (Enterococcus faecium)	NA	NA, NA	NA	NA
PWY-6507	4-deoxy-L-threo-hex-4-enopyranuronate degradation	NA	NA, NA	NA	NA
PWY-6545	pyrimidine deoxyribonucleotides de novo biosynthesis III	NA	NA, NA	NA	NA
PWY-6700	queuosine biosynthesis	NA	NA, NA	NA	NA
PWY-6703	preQ0 biosynthesis	NA	NA, NA	NA	NA
PWY-7184	pyrimidine deoxyribonucleotides de novo biosynthesis I	NA	NA, NA	NA	NA
PWY-7187	pyrimidine deoxyribonucleotides de novo biosynthesis II	NA	NA, NA	NA	NA
PWY-7196	superpathway of pyrimidine ribonucleosides salvage	NA	NA, NA	NA	NA
PWY-7197	pyrimidine deoxyribonucleotide phosphorylation	NA	NA, NA	NA	NA
PWY-7199	pyrimidine deoxyribonucleosides salvage	NA	NA, NA	NA	NA
PWY-7200	superpathway of pyrimidine deoxyribonucleoside salvage	NA	NA, NA	NA	NA
PWY-7220	adenosine deoxyribonucleotides de novo biosynthesis II	NA	NA, NA	NA	NA
PWY-7222	guanosine deoxyribonucleotides de novo biosynthesis II	NA	NA, NA	NA	NA
PWY-7228	superpathway of guanosine nucleotides de novo biosynthesis I	NA	NA, NA	NA	NA
PWY-7229	superpathway of adenosine nucleotides de novo biosynthesis I	NA	NA, NA	NA	NA
PWY-7323	superpathway of GDP-mannose-derived O-antigen building blocks biosynthesis	NA	NA, NA	NA	NA
PWY-7456	mannan degradation	NA	NA, NA	NA	NA
PWY-7664	oleate biosynthesis IV (anaerobic)	NA	NA, NA	NA	NA
PWY-841	superpathway of purine nucleotides de novo biosynthesis I	NA	NA, NA	NA	NA
PWY0-1061	superpathway of L-alanine biosynthesis	NA	NA, NA	NA	NA
PWY0-162	superpathway of pyrimidine ribonucleotides de novo biosynthesis	NA	NA, NA	NA	NA
PWY0-166	superpathway of pyrimidine deoxyribonucleotides de novo biosynthesis (E. coli)	NA	NA, NA	NA	NA
PWY0-862	(5Z)-dodec-5-enoate biosynthesis	NA	NA, NA	NA	NA
RHAMCAT-PWY	L-rhamnose degradation I	NA	NA, NA	NA	NA
UDPNAGSYN-PWY	UDP-N-acetyl-D-glucosamine biosynthesis I	NA	NA, NA	NA	NA

## Sheet: Supplementary Table 7
Supplementary Table 7. PICRUSt2 predicted 209 pathways within the M10 module. Hazard ratios (HRs) and 95% confidence intervals (CIs) were presented for pathways in at least 20% of samples for new gadolinium-enhancing lesions. The M10 module was not associated with relapse or T2 lesions, so pathway associations were not estimated for these outcomes.
pathway	description	HR	95% CI	Pvalue	FDR qvalue
UDPNAGSYN-PWY	UDP-N-acetyl-D-glucosamine biosynthesis I	0.12	0.03, 0.39	0.0005	0.019
OANTIGEN-PWY	O-antigen building blocks biosynthesis (E. coli)	0.16	0.06, 0.44	0.0004	0.019
PWY0-1298	superpathway of pyrimidine deoxyribonucleosides degradation	0.17	0.07, 0.46	0.0004	0.019
PWY-6608	guanosine nucleotides degradation III	0.19	0.08, 0.44	0.0001	0.019
PWY0-1296	purine ribonucleosides degradation	0.24	0.11, 0.54	0.0005	0.019
PWY490-3	nitrate reduction VI (assimilatory)	0.19	0.07, 0.49	0.0006	0.0191
ARGSYNBSUB-PWY	L-arginine biosynthesis II (acetyl cycle)	0.19	0.07, 0.54	0.0016	0.0235
GLYCOGENSYNTH-PWY	glycogen biosynthesis I (from ADP-D-Glucose)	0.19	0.07, 0.54	0.0016	0.0235
PWY4FS-7	phosphatidylglycerol biosynthesis I (plastidic)	0.19	0.07, 0.54	0.0016	0.0235
PWY4FS-8	phosphatidylglycerol biosynthesis II (non-plastidic)	0.19	0.07, 0.54	0.0016	0.0235
PWY-5188	tetrapyrrole biosynthesis I (from glutamate)	0.2	0.07, 0.53	0.0014	0.0235
HOMOSER-METSYN-PWY	L-methionine biosynthesis I	0.23	0.09, 0.57	0.0016	0.0235
ARO-PWY	chorismate biosynthesis I	0.27	0.11, 0.62	0.0021	0.0235
COMPLETE-ARO-PWY	superpathway of aromatic amino acid biosynthesis	0.27	0.11, 0.62	0.0021	0.0235
PHOSLIPSYN-PWY	superpathway of phospholipid biosynthesis I (bacteria)	0.27	0.11, 0.62	0.0021	0.0235
MET-SAM-PWY	superpathway of S-adenosyl-L-methionine biosynthesis	0.28	0.12, 0.62	0.0017	0.0235
PWY-7200	superpathway of pyrimidine deoxyribonucleoside salvage	0.22	0.08, 0.59	0.0026	0.0241
PWY-7187	pyrimidine deoxyribonucleotides de novo biosynthesis II	0.23	0.09, 0.61	0.0029	0.0241
PWY0-166	superpathway of pyrimidine deoxyribonucleotides de novo biosynthesis (E. coli)	0.23	0.09, 0.61	0.0029	0.0241
PWY-5189	tetrapyrrole biosynthesis II (from glycine)	0.25	0.1, 0.62	0.003	0.0241
PWY-7184	pyrimidine deoxyribonucleotides de novo biosynthesis I	0.27	0.12, 0.63	0.0023	0.0241
ANAEROFRUCAT-PWY	homolactic fermentation	0.31	0.15, 0.66	0.0024	0.0241
COLANSYN-PWY	colanic acid building blocks biosynthesis	0.2	0.07, 0.58	0.0035	0.0273
ARGSYN-PWY	L-arginine biosynthesis I (via L-ornithine)	0.3	0.13, 0.68	0.0039	0.0278
PWY-7400	L-arginine biosynthesis IV (archaebacteria)	0.3	0.13, 0.68	0.0039	0.0278
PWY-5505	L-glutamate and L-glutamine biosynthesis	0.29	0.12, 0.68	0.0047	0.0323
PWY-7328	superpathway of UDP-glucose-derived O-antigen building blocks biosynthesis	0.2	0.07, 0.62	0.005	0.0331
PWY-7254	TCA cycle VII (acetate-producers)	0.24	0.09, 0.66	0.0055	0.035
PWY-5005	biotin biosynthesis II	0.21	0.07, 0.65	0.0071	0.0432
PWY-6588	pyruvate fermentation to acetone	0.3	0.13, 0.72	0.0072	0.0432
GLYCOLYSIS-E-D	superpathway of glycolysis and Entner-Doudoroff	0.3	0.12, 0.75	0.0102	0.0518
NAGLIPASYN-PWY	lipid IVA biosynthesis	0.32	0.14, 0.75	0.0092	0.0518
P161-PWY	acetylene degradation	0.33	0.14, 0.77	0.011	0.0518
PWY-5837	1,4-dihydroxy-2-naphthoate biosynthesis I	0.33	0.14, 0.8	0.0138	0.0518
PWY-5838	superpathway of menaquinol-8 biosynthesis I	0.33	0.14, 0.8	0.0138	0.0518
PWY-5840	superpathway of menaquinol-7 biosynthesis	0.33	0.14, 0.8	0.0138	0.0518
PWY-5861	superpathway of demethylmenaquinol-8 biosynthesis	0.33	0.14, 0.8	0.0138	0.0518
PWY-5863	superpathway of phylloquinol biosynthesis	0.33	0.14, 0.8	0.0138	0.0518
PWY-5897	superpathway of menaquinol-11 biosynthesis	0.33	0.14, 0.8	0.0138	0.0518
PWY-5898	superpathway of menaquinol-12 biosynthesis	0.33	0.14, 0.8	0.0138	0.0518
PWY-5899	superpathway of menaquinol-13 biosynthesis	0.33	0.14, 0.8	0.0138	0.0518
PWY-6628	superpathway of L-phenylalanine biosynthesis	0.33	0.14, 0.8	0.0138	0.0518
PWY-6630	superpathway of L-tyrosine biosynthesis	0.33	0.14, 0.8	0.0138	0.0518
PWY-7377	cob(II)yrinate a,c-diamide biosynthesis I (early cobalt insertion)	0.33	0.14, 0.8	0.0138	0.0518
PWY0-1061	superpathway of L-alanine biosynthesis	0.33	0.14, 0.77	0.011	0.0518
PWY0-1241	ADP-L-glycero-&beta;-D-manno-heptose biosynthesis	0.33	0.14, 0.8	0.0138	0.0518
PWY0-862	(5Z)-dodec-5-enoate biosynthesis	0.33	0.14, 0.8	0.0138	0.0518
SALVADEHYPOX-PWY	adenosine nucleotides degradation II	0.33	0.14, 0.8	0.0139	0.0518
HEME-BIOSYNTHESIS-II	heme biosynthesis I (aerobic)	0.32	0.13, 0.81	0.0158	0.0542
HEMESYN2-PWY	heme biosynthesis II (anaerobic)	0.32	0.13, 0.81	0.0158	0.0542
PWY-5918	superpathay of heme biosynthesis from glutamate	0.32	0.13, 0.81	0.0158	0.0542
PWY-5347	superpathway of L-methionine biosynthesis (transsulfuration)	0.38	0.17, 0.83	0.0154	0.0542
P124-PWY	Bifidobacterium shunt	0.1	0.01, 0.65	0.0164	0.0554
GLCMANNANAUT-PWY	superpathway of N-acetylglucosamine, N-acetylmannosamine and N-acetylneuraminate degradation	0.36	0.15, 0.85	0.0197	0.0597
FASYN-ELONG-PWY	fatty acid elongation -- saturated	0.4	0.18, 0.86	0.0196	0.0597
PENTOSE-P-PWY	pentose phosphate pathway	0.4	0.18, 0.86	0.0196	0.0597
PWY-5659	GDP-mannose biosynthesis	0.4	0.18, 0.86	0.0196	0.0597
PWY-7315	dTDP-N-acetylthomosamine biosynthesis	0.4	0.18, 0.86	0.0196	0.0597
PWY-7323	superpathway of GDP-mannose-derived O-antigen building blocks biosynthesis	0.4	0.18, 0.86	0.0196	0.0597
PWY-7196	superpathway of pyrimidine ribonucleosides salvage	0.4	0.18, 0.88	0.0232	0.0692
PWY-6545	pyrimidine deoxyribonucleotides de novo biosynthesis III	0.17	0.04, 0.81	0.026	0.0697
PWY-7211	superpathway of pyrimidine deoxyribonucleotides de novo biosynthesis	0.17	0.04, 0.81	0.026	0.0697
PWY-6353	purine nucleotides degradation II (aerobic)	0.33	0.13, 0.88	0.0262	0.0697
P164-PWY	purine nucleobases degradation I (anaerobic)	0.38	0.16, 0.9	0.028	0.0697
P562-PWY	myo-inositol degradation I	0.38	0.16, 0.9	0.028	0.0697
PWY-5022	4-aminobutanoate degradation V	0.38	0.16, 0.9	0.028	0.0697
PWY-5304	superpathway of sulfur oxidation (Acidianus ambivalens)	0.38	0.16, 0.9	0.028	0.0697
PWY-5677	succinate fermentation to butanoate	0.38	0.16, 0.9	0.028	0.0697
PWY-6478	GDP-D-glycero-&alpha;-D-manno-heptose biosynthesis	0.38	0.16, 0.9	0.028	0.0697
PWY-6876	isopropanol biosynthesis	0.38	0.16, 0.9	0.028	0.0697
PWY-7237	myo-, chiro- and scillo-inositol degradation	0.38	0.16, 0.9	0.028	0.0697
PWY-7392	taxadiene biosynthesis (engineered)	0.38	0.16, 0.9	0.028	0.0697
P162-PWY	L-glutamate degradation V (via hydroxyglutarate)	0.17	0.03, 0.85	0.0314	0.0729
FERMENTATION-PWY	mixed acid fermentation	0.29	0.1, 0.9	0.0312	0.0729
PWY-5154	L-arginine biosynthesis III (via N-acetyl-L-citrulline)	0.29	0.1, 0.89	0.0308	0.0729
FOLSYN-PWY	superpathway of tetrahydrofolate biosynthesis and salvage	0.41	0.18, 0.92	0.0308	0.0729
PWY-6612	superpathway of tetrahydrofolate biosynthesis	0.41	0.18, 0.92	0.0308	0.0729
PWY-6749	CMP-legionaminate biosynthesis I	0.39	0.16, 0.92	0.0324	0.0743
PWY0-1586	peptidoglycan maturation (meso-diaminopimelate containing)	0.24	0.06, 0.93	0.0385	0.0854
P108-PWY	pyruvate fermentation to propanoate I	0.42	0.19, 0.96	0.0387	0.0854
P42-PWY	incomplete reductive TCA cycle	0.42	0.19, 0.96	0.0387	0.0854
PWY-6891	thiazole biosynthesis II (Bacillus)	0.34	0.12, 0.95	0.0405	0.0873
PWY-6895	superpathway of thiamin diphosphate biosynthesis II	0.34	0.12, 0.95	0.0405	0.0873
PWY-7198	pyrimidine deoxyribonucleotides de novo biosynthesis IV	0.18	0.04, 0.95	0.0434	0.0914
PWY-7210	pyrimidine deoxyribonucleotides biosynthesis from CTP	0.18	0.04, 0.95	0.0434	0.0914
HISDEG-PWY	L-histidine degradation I	0.43	0.18, 1	0.05	0.104
P441-PWY	superpathway of N-acetylneuraminate degradation	0.32	0.1, 1.03	0.0554	0.114
PWY-5100	pyruvate fermentation to acetate and lactate II	0.49	0.23, 1.04	0.0641	0.1276
PWY-5695	urate biosynthesis/inosine 5'-phosphate degradation	0.49	0.23, 1.04	0.0641	0.1276
PWY-6609	adenine and adenosine salvage III	0.49	0.23, 1.04	0.0641	0.1276
DAPLYSINESYN-PWY	L-lysine biosynthesis I	0.43	0.17, 1.09	0.0756	0.1487
GALACTUROCAT-PWY	D-galacturonate degradation I	0.47	0.19, 1.2	0.1158	0.1509
PWY-5384	sucrose degradation IV (sucrose phosphorylase)	0.48	0.2, 1.16	0.1015	0.1509
PWY-7199	pyrimidine deoxyribonucleosides salvage	0.5	0.22, 1.12	0.0923	0.1509
COBALSYN-PWY	adenosylcobalamin salvage from cobinamide I	0.53	0.25, 1.13	0.1011	0.1509
POLYISOPRENSYN-PWY	polyisoprenoid biosynthesis (E. coli)	0.53	0.25, 1.13	0.1011	0.1509
PWY-5509	adenosylcobalamin biosynthesis from cobyrinate a,c-diamide I	0.53	0.25, 1.13	0.1011	0.1509
PWY-6269	adenosylcobalamin salvage from cobinamide II	0.53	0.25, 1.13	0.1011	0.1509
PWY-6897	thiamin salvage II	0.53	0.25, 1.13	0.1011	0.1509
PWY-7208	superpathway of pyrimidine nucleobases salvage	0.53	0.25, 1.13	0.1011	0.1509
PWY-7663	gondoate biosynthesis (anaerobic)	0.53	0.25, 1.13	0.1011	0.1509
1CMET2-PWY	N10-formyl-tetrahydrofolate biosynthesis	0.57	0.28, 1.17	0.1273	0.1509
ANAGLYCOLYSIS-PWY	glycolysis III (from glucose)	0.57	0.28, 1.17	0.1273	0.1509
ASPASN-PWY	superpathway of L-aspartate and L-asparagine biosynthesis	0.57	0.28, 1.17	0.1273	0.1509
BRANCHED-CHAIN-AA-SYN-PWY	superpathway of branched amino acid biosynthesis	0.57	0.28, 1.17	0.1273	0.1509
CALVIN-PWY	Calvin-Benson-Bassham cycle	0.57	0.28, 1.17	0.1273	0.1509
COA-PWY	coenzyme A biosynthesis I	0.57	0.28, 1.17	0.1273	0.1509
DTDPRHAMSYN-PWY	dTDP-L-rhamnose biosynthesis I	0.57	0.28, 1.17	0.1273	0.1509
GLUCONEO-PWY	gluconeogenesis I	0.57	0.28, 1.17	0.1273	0.1509
GLUTORN-PWY	L-ornithine biosynthesis	0.57	0.28, 1.16	0.1221	0.1509
GLYCOCAT-PWY	glycogen degradation I (bacterial)	0.57	0.28, 1.17	0.1273	0.1509
GLYCOLYSIS	glycolysis I (from glucose 6-phosphate)	0.57	0.28, 1.17	0.1273	0.1509
HISTSYN-PWY	L-histidine biosynthesis	0.57	0.28, 1.17	0.1273	0.1509
ILEUSYN-PWY	L-isoleucine biosynthesis I (from threonine)	0.57	0.28, 1.17	0.1273	0.1509
NONMEVIPP-PWY	methylerythritol phosphate pathway I	0.57	0.28, 1.17	0.1273	0.1509
NONOXIPENT-PWY	pentose phosphate pathway (non-oxidative branch)	0.57	0.28, 1.17	0.1273	0.1509
PEPTIDOGLYCANSYN-PWY	peptidoglycan biosynthesis I (meso-diaminopimelate containing)	0.57	0.28, 1.17	0.1273	0.1509
PWY-2942	L-lysine biosynthesis III	0.57	0.28, 1.17	0.1273	0.1509
PWY-3001	superpathway of L-isoleucine biosynthesis I	0.57	0.28, 1.17	0.1273	0.1509
PWY-5097	L-lysine biosynthesis VI	0.57	0.28, 1.17	0.1273	0.1509
PWY-5101	L-isoleucine biosynthesis II	0.57	0.28, 1.17	0.1273	0.1509
PWY-5103	L-isoleucine biosynthesis III	0.57	0.28, 1.17	0.1273	0.1509
PWY-5104	L-isoleucine biosynthesis IV	0.57	0.28, 1.17	0.1273	0.1509
PWY-5121	superpathway of geranylgeranyl diphosphate biosynthesis II (via MEP)	0.57	0.28, 1.17	0.1273	0.1509
PWY-5484	glycolysis II (from fructose 6-phosphate)	0.57	0.28, 1.17	0.1273	0.1509
PWY-5973	cis-vaccenate biosynthesis	0.57	0.28, 1.17	0.1273	0.1509
PWY-6121	5-aminoimidazole ribonucleotide biosynthesis I	0.57	0.28, 1.17	0.1273	0.1509
PWY-6123	inosine-5'-phosphate biosynthesis I	0.57	0.28, 1.17	0.1273	0.1509
PWY-6126	superpathway of adenosine nucleotides de novo biosynthesis II	0.57	0.28, 1.17	0.1273	0.1509
PWY-6151	S-adenosyl-L-methionine cycle I	0.57	0.28, 1.17	0.1273	0.1509
PWY-6163	chorismate biosynthesis from 3-dehydroquinate	0.57	0.28, 1.17	0.1273	0.1509
PWY-6385	peptidoglycan biosynthesis III (mycobacteria)	0.57	0.28, 1.17	0.1273	0.1509
PWY-6386	UDP-N-acetylmuramoyl-pentapeptide biosynthesis II (lysine-containing)	0.57	0.28, 1.17	0.1273	0.1509
PWY-6387	UDP-N-acetylmuramoyl-pentapeptide biosynthesis I (meso-diaminopimelate containing)	0.57	0.28, 1.17	0.1273	0.1509
PWY-6507	4-deoxy-L-threo-hex-4-enopyranuronate degradation	0.57	0.28, 1.17	0.1273	0.1509
PWY-6737	starch degradation V	0.57	0.28, 1.17	0.1273	0.1509
PWY-7111	pyruvate fermentation to isobutanol (engineered)	0.57	0.28, 1.17	0.1273	0.1509
PWY-7219	adenosine ribonucleotides de novo biosynthesis	0.57	0.28, 1.17	0.1273	0.1509
PWY-7220	adenosine deoxyribonucleotides de novo biosynthesis II	0.57	0.28, 1.17	0.1273	0.1509
PWY-7221	guanosine ribonucleotides de novo biosynthesis	0.57	0.28, 1.17	0.1273	0.1509
PWY-7222	guanosine deoxyribonucleotides de novo biosynthesis II	0.57	0.28, 1.17	0.1273	0.1509
PWY-7229	superpathway of adenosine nucleotides de novo biosynthesis I	0.57	0.28, 1.17	0.1273	0.1509
PWY-7242	D-fructuronate degradation	0.57	0.28, 1.17	0.1273	0.1509
PWY-7560	methylerythritol phosphate pathway II	0.57	0.28, 1.17	0.1273	0.1509
PYRIDNUCSAL-PWY	NAD salvage pathway I	0.57	0.28, 1.17	0.1273	0.1509
RHAMCAT-PWY	L-rhamnose degradation I	0.57	0.28, 1.17	0.1273	0.1509
RIBOSYN2-PWY	flavin biosynthesis I (bacteria and plants)	0.57	0.28, 1.17	0.1273	0.1509
THRESYN-PWY	superpathway of L-threonine biosynthesis	0.57	0.28, 1.17	0.1273	0.1509
TRNA-CHARGING-PWY	tRNA charging	0.57	0.28, 1.17	0.1273	0.1509
TRPSYN-PWY	L-tryptophan biosynthesis	0.57	0.28, 1.17	0.1273	0.1509
VALSYN-PWY	L-valine biosynthesis	0.57	0.28, 1.17	0.1273	0.1509
PWY-6317	galactose degradation I (Leloir pathway)	0.52	0.22, 1.24	0.1386	0.1543
PWY0-1297	superpathway of purine deoxyribonucleosides degradation	0.52	0.22, 1.24	0.1386	0.1543
PWY-6125	superpathway of guanosine nucleotides de novo biosynthesis II	0.56	0.26, 1.21	0.1397	0.1543
PWY-6147	6-hydroxymethyl-dihydropterin diphosphate biosynthesis I	0.56	0.26, 1.21	0.1397	0.1543
PWY-6700	queuosine biosynthesis	0.56	0.26, 1.21	0.1397	0.1543
PWY-6703	preQ0 biosynthesis	0.56	0.26, 1.21	0.1397	0.1543
PWY-7197	pyrimidine deoxyribonucleotide phosphorylation	0.56	0.26, 1.21	0.1397	0.1543
PWY-7228	superpathway of guanosine nucleotides de novo biosynthesis I	0.56	0.26, 1.21	0.1397	0.1543
PWY-7539	6-hydroxymethyl-dihydropterin diphosphate biosynthesis III (Chlamydia)	0.56	0.26, 1.21	0.1397	0.1543
PWY-841	superpathway of purine nucleotides de novo biosynthesis I	0.56	0.26, 1.21	0.1397	0.1543
PWY0-162	superpathway of pyrimidine ribonucleotides de novo biosynthesis	0.56	0.26, 1.21	0.1397	0.1543
PWY-6892	thiazole biosynthesis I (E. coli)	0.56	0.26, 1.23	0.1471	0.1579
THISYN-PWY	superpathway of thiamin diphosphate biosynthesis I	0.56	0.26, 1.23	0.1471	0.1579
PWY-5667	CDP-diacylglycerol biosynthesis I	0.59	0.29, 1.21	0.15	0.1579
PWY-5686	UMP biosynthesis	0.59	0.29, 1.21	0.15	0.1579
PWY-6122	5-aminoimidazole ribonucleotide biosynthesis II	0.59	0.29, 1.21	0.15	0.1579
PWY-6277	superpathway of 5-aminoimidazole ribonucleotide biosynthesis	0.59	0.29, 1.21	0.15	0.1579
PWY0-1319	CDP-diacylglycerol biosynthesis II	0.59	0.29, 1.21	0.15	0.1579
SER-GLYSYN-PWY	superpathway of L-serine and glycine biosynthesis I	0.59	0.29, 1.21	0.15	0.1579
PANTO-PWY	phosphopantothenate biosynthesis I	0.59	0.28, 1.22	0.1561	0.1625
PANTOSYN-PWY	pantothenate and coenzyme A biosynthesis I	0.59	0.28, 1.22	0.1561	0.1625
DENOVOPURINE2-PWY	superpathway of purine nucleotides de novo biosynthesis II	0.57	0.26, 1.25	0.1613	0.1669
GALACT-GLUCUROCAT-PWY	superpathway of hexuronide and hexuronate degradation	0.54	0.22, 1.3	0.17	0.1739
GLUCUROCAT-PWY	superpathway of &beta;-D-glucuronide and D-glucuronate degradation	0.54	0.22, 1.3	0.17	0.1739
PWY-1269	CMP-3-deoxy-D-manno-octulosonate biosynthesis I	0.58	0.26, 1.28	0.178	0.18
PWY-6467	Kdo transfer to lipid IVA III (Chlamydia)	0.58	0.26, 1.28	0.178	0.18
PWY-621	sucrose degradation III (sucrose invertase)	0.69	0.14, 3.43	0.6486	0.6522
PYRIDNUCSYN-PWY	NAD biosynthesis I (from aspartate)	0.92	0.4, 2.13	0.8518	0.8518
ARG+POLYAMINE-SYN	superpathway of arginine and polyamine biosynthesis	NA	NA, NA	NA	NA
CHLOROPHYLL-SYN	chlorophyllide a biosynthesis I (aerobic, light-dependent)	NA	NA, NA	NA	NA
FUCCAT-PWY	fucose degradation	NA	NA, NA	NA	NA
GLUCOSE1PMETAB-PWY	glucose and glucose-1-phosphate degradation	NA	NA, NA	NA	NA
HSERMETANA-PWY	L-methionine biosynthesis III	NA	NA, NA	NA	NA
P122-PWY	heterolactic fermentation	NA	NA, NA	NA	NA
P4-PWY	superpathway of L-lysine, L-threonine and L-methionine biosynthesis I	NA	NA, NA	NA	NA
POLYAMINSYN3-PWY	superpathway of polyamine biosynthesis II	NA	NA, NA	NA	NA
POLYAMSYN-PWY	superpathway of polyamine biosynthesis I	NA	NA, NA	NA	NA
PRPP-PWY	superpathway of histidine, purine, and pyrimidine biosynthesis	NA	NA, NA	NA	NA
PWY-2941	L-lysine biosynthesis II	NA	NA, NA	NA	NA
PWY-3781	aerobic respiration I (cytochrome c)	NA	NA, NA	NA	NA
PWY-5531	chlorophyllide a biosynthesis II (anaerobic)	NA	NA, NA	NA	NA
PWY-5845	superpathway of menaquinol-9 biosynthesis	NA	NA, NA	NA	NA
PWY-5850	superpathway of menaquinol-6 biosynthesis I	NA	NA, NA	NA	NA
PWY-5860	superpathway of demethylmenaquinol-6 biosynthesis I	NA	NA, NA	NA	NA
PWY-5862	superpathway of demethylmenaquinol-9 biosynthesis	NA	NA, NA	NA	NA
PWY-5896	superpathway of menaquinol-10 biosynthesis	NA	NA, NA	NA	NA
PWY-5913	TCA cycle VI (obligate autotrophs)	NA	NA, NA	NA	NA
PWY-5920	superpathway of heme biosynthesis from glycine	NA	NA, NA	NA	NA
PWY-7159	chlorophyllide a biosynthesis III (aerobic, light independent)	NA	NA, NA	NA	NA
PWY-7234	inosine-5'-phosphate biosynthesis III	NA	NA, NA	NA	NA
PWY0-1261	anhydromuropeptides recycling	NA	NA, NA	NA	NA
PWY0-1415	superpathway of heme biosynthesis from uroporphyrinogen-III	NA	NA, NA	NA	NA
PWY0-1479	tRNA processing	NA	NA, NA	NA	NA
PWY0-781	aspartate superpathway	NA	NA, NA	NA	NA
PWY0-845	superpathway of pyridoxal 5'-phosphate biosynthesis and salvage	NA	NA, NA	NA	NA
PYRIDOXSYN-PWY	pyridoxal 5'-phosphate biosynthesis I	NA	NA, NA	NA	NA
SO4ASSIM-PWY	sulfate reduction I (assimilatory)	NA	NA, NA	NA	NA
SULFATE-CYS-PWY	superpathway of sulfate assimilation and cysteine biosynthesis	NA	NA, NA	NA	NA

## Sheet: Supplementary Table 8
Supplementary Table 8. PICRUSt2 predicted 122 pathways within the M11 module. Hazard ratios (HRs) and 95% confidence intervals (CIs) were presented for pathways in at least 20% of samples for new gadolinium-enhancing lesions. The M11 module was not associated with relapse or T2 lesions, so pathway associations were not estimated for these outcomes.
pathway	description	HR	95% CI	Pvalue	FDR qvalue
ANAGLYCOLYSIS-PWY	glycolysis III (from glucose)	0.84	0.35, 2.03	0.7066	0.7949
ARO-PWY	chorismate biosynthesis I	0.84	0.35, 2.03	0.7066	0.7949
ASPASN-PWY	superpathway of L-aspartate and L-asparagine biosynthesis	0.84	0.35, 2.03	0.7066	0.7949
CALVIN-PWY	Calvin-Benson-Bassham cycle	0.84	0.35, 2.03	0.7066	0.7949
COA-PWY	coenzyme A biosynthesis I	0.84	0.35, 2.03	0.7066	0.7949
COMPLETE-ARO-PWY	superpathway of aromatic amino acid biosynthesis	0.84	0.35, 2.03	0.7066	0.7949
GLYCOGENSYNTH-PWY	glycogen biosynthesis I (from ADP-D-Glucose)	0.84	0.35, 2.03	0.7066	0.7949
NONMEVIPP-PWY	methylerythritol phosphate pathway I	0.84	0.35, 2.03	0.7066	0.7949
NONOXIPENT-PWY	pentose phosphate pathway (non-oxidative branch)	0.84	0.35, 2.03	0.7066	0.7949
P161-PWY	acetylene degradation	0.84	0.35, 2.03	0.7066	0.7949
PEPTIDOGLYCANSYN-PWY	peptidoglycan biosynthesis I (meso-diaminopimelate containing)	0.84	0.35, 2.03	0.7066	0.7949
PHOSLIPSYN-PWY	superpathway of phospholipid biosynthesis I (bacteria)	0.84	0.35, 2.03	0.7066	0.7949
PWY-2942	L-lysine biosynthesis III	0.84	0.35, 2.03	0.7066	0.7949
PWY-5097	L-lysine biosynthesis VI	0.84	0.35, 2.03	0.7066	0.7949
PWY-5100	pyruvate fermentation to acetate and lactate II	0.84	0.35, 2.03	0.7066	0.7949
PWY-5121	superpathway of geranylgeranyl diphosphate biosynthesis II (via MEP)	0.84	0.35, 2.03	0.7066	0.7949
PWY-5667	CDP-diacylglycerol biosynthesis I	0.84	0.35, 2.03	0.7066	0.7949
PWY-5686	UMP biosynthesis	0.84	0.35, 2.03	0.7066	0.7949
PWY-5695	urate biosynthesis/inosine 5'-phosphate degradation	0.84	0.35, 2.03	0.7066	0.7949
PWY-5973	cis-vaccenate biosynthesis	0.84	0.35, 2.03	0.7066	0.7949
PWY-6121	5-aminoimidazole ribonucleotide biosynthesis I	0.84	0.35, 2.03	0.7066	0.7949
PWY-6122	5-aminoimidazole ribonucleotide biosynthesis II	0.84	0.35, 2.03	0.7066	0.7949
PWY-6123	inosine-5'-phosphate biosynthesis I	0.84	0.35, 2.03	0.7066	0.7949
PWY-6126	superpathway of adenosine nucleotides de novo biosynthesis II	0.84	0.35, 2.03	0.7066	0.7949
PWY-6151	S-adenosyl-L-methionine cycle I	0.84	0.35, 2.03	0.7066	0.7949
PWY-6163	chorismate biosynthesis from 3-dehydroquinate	0.84	0.35, 2.03	0.7066	0.7949
PWY-6277	superpathway of 5-aminoimidazole ribonucleotide biosynthesis	0.84	0.35, 2.03	0.7066	0.7949
PWY-6385	peptidoglycan biosynthesis III (mycobacteria)	0.84	0.35, 2.03	0.7066	0.7949
PWY-6386	UDP-N-acetylmuramoyl-pentapeptide biosynthesis II (lysine-containing)	0.84	0.35, 2.03	0.7066	0.7949
PWY-6387	UDP-N-acetylmuramoyl-pentapeptide biosynthesis I (meso-diaminopimelate containing)	0.84	0.35, 2.03	0.7066	0.7949
PWY-6609	adenine and adenosine salvage III	0.84	0.35, 2.03	0.7066	0.7949
PWY-7199	pyrimidine deoxyribonucleosides salvage	0.84	0.35, 2.03	0.7066	0.7949
PWY-7219	adenosine ribonucleotides de novo biosynthesis	0.84	0.35, 2.03	0.7066	0.7949
PWY-7220	adenosine deoxyribonucleotides de novo biosynthesis II	0.84	0.35, 2.03	0.7066	0.7949
PWY-7221	guanosine ribonucleotides de novo biosynthesis	0.84	0.35, 2.03	0.7066	0.7949
PWY-7222	guanosine deoxyribonucleotides de novo biosynthesis II	0.84	0.35, 2.03	0.7066	0.7949
PWY-7229	superpathway of adenosine nucleotides de novo biosynthesis I	0.84	0.35, 2.03	0.7066	0.7949
PWY-7560	methylerythritol phosphate pathway II	0.84	0.35, 2.03	0.7066	0.7949
PWY-7663	gondoate biosynthesis (anaerobic)	0.84	0.35, 2.03	0.7066	0.7949
PWY0-1296	purine ribonucleosides degradation	0.84	0.35, 2.03	0.7066	0.7949
PWY0-1297	superpathway of purine deoxyribonucleosides degradation	0.84	0.35, 2.03	0.7066	0.7949
PWY0-1298	superpathway of pyrimidine deoxyribonucleosides degradation	0.84	0.35, 2.03	0.7066	0.7949
PWY0-1319	CDP-diacylglycerol biosynthesis II	0.84	0.35, 2.03	0.7066	0.7949
PWY4FS-7	phosphatidylglycerol biosynthesis I (plastidic)	0.84	0.35, 2.03	0.7066	0.7949
PWY4FS-8	phosphatidylglycerol biosynthesis II (non-plastidic)	0.84	0.35, 2.03	0.7066	0.7949
THRESYN-PWY	superpathway of L-threonine biosynthesis	0.84	0.35, 2.03	0.7066	0.7949
TRNA-CHARGING-PWY	tRNA charging	0.84	0.35, 2.03	0.7066	0.7949
UDPNAGSYN-PWY	UDP-N-acetyl-D-glucosamine biosynthesis I	0.84	0.35, 2.03	0.7066	0.7949
DAPLYSINESYN-PWY	L-lysine biosynthesis I	0.9	0.33, 2.47	0.8316	0.8316
DTDPRHAMSYN-PWY	dTDP-L-rhamnose biosynthesis I	0.9	0.33, 2.47	0.8316	0.8316
PWY-6317	galactose degradation I (Leloir pathway)	0.9	0.33, 2.47	0.8316	0.8316
PWY-6700	queuosine biosynthesis	0.9	0.33, 2.47	0.8316	0.8316
PWY-7208	superpathway of pyrimidine nucleobases salvage	0.9	0.33, 2.47	0.8316	0.8316
PWY-7234	inosine-5'-phosphate biosynthesis III	0.9	0.33, 2.47	0.8316	0.8316
1CMET2-PWY	N10-formyl-tetrahydrofolate biosynthesis	NA	NA, NA	NA	NA
ANAEROFRUCAT-PWY	homolactic fermentation	NA	NA, NA	NA	NA
ARGSYN-PWY	L-arginine biosynthesis I (via L-ornithine)	NA	NA, NA	NA	NA
ARGSYNBSUB-PWY	L-arginine biosynthesis II (acetyl cycle)	NA	NA, NA	NA	NA
BRANCHED-CHAIN-AA-SYN-PWY	superpathway of branched amino acid biosynthesis	NA	NA, NA	NA	NA
COBALSYN-PWY	adenosylcobalamin salvage from cobinamide I	NA	NA, NA	NA	NA
DENOVOPURINE2-PWY	superpathway of purine nucleotides de novo biosynthesis II	NA	NA, NA	NA	NA
FOLSYN-PWY	superpathway of tetrahydrofolate biosynthesis and salvage	NA	NA, NA	NA	NA
GLCMANNANAUT-PWY	superpathway of N-acetylglucosamine, N-acetylmannosamine and N-acetylneuraminate degradation	NA	NA, NA	NA	NA
GLUTORN-PWY	L-ornithine biosynthesis	NA	NA, NA	NA	NA
GLYCOCAT-PWY	glycogen degradation I (bacterial)	NA	NA, NA	NA	NA
GLYCOLYSIS	glycolysis I (from glucose 6-phosphate)	NA	NA, NA	NA	NA
HISDEG-PWY	L-histidine degradation I	NA	NA, NA	NA	NA
HISTSYN-PWY	L-histidine biosynthesis	NA	NA, NA	NA	NA
ILEUSYN-PWY	L-isoleucine biosynthesis I (from threonine)	NA	NA, NA	NA	NA
METH-ACETATE-PWY	methanogenesis from acetate	NA	NA, NA	NA	NA
P164-PWY	purine nucleobases degradation I (anaerobic)	NA	NA, NA	NA	NA
PANTO-PWY	phosphopantothenate biosynthesis I	NA	NA, NA	NA	NA
PANTOSYN-PWY	pantothenate and coenzyme A biosynthesis I	NA	NA, NA	NA	NA
PWY-2941	L-lysine biosynthesis II	NA	NA, NA	NA	NA
PWY-3001	superpathway of L-isoleucine biosynthesis I	NA	NA, NA	NA	NA
PWY-4984	urea cycle	NA	NA, NA	NA	NA
PWY-5005	biotin biosynthesis II	NA	NA, NA	NA	NA
PWY-5022	4-aminobutanoate degradation V	NA	NA, NA	NA	NA
PWY-5101	L-isoleucine biosynthesis II	NA	NA, NA	NA	NA
PWY-5103	L-isoleucine biosynthesis III	NA	NA, NA	NA	NA
PWY-5104	L-isoleucine biosynthesis IV	NA	NA, NA	NA	NA
PWY-5188	tetrapyrrole biosynthesis I (from glutamate)	NA	NA, NA	NA	NA
PWY-5189	tetrapyrrole biosynthesis II (from glycine)	NA	NA, NA	NA	NA
PWY-5484	glycolysis II (from fructose 6-phosphate)	NA	NA, NA	NA	NA
PWY-5505	L-glutamate and L-glutamine biosynthesis	NA	NA, NA	NA	NA
PWY-5509	adenosylcobalamin biosynthesis from cobyrinate a,c-diamide I	NA	NA, NA	NA	NA
PWY-5659	GDP-mannose biosynthesis	NA	NA, NA	NA	NA
PWY-6125	superpathway of guanosine nucleotides de novo biosynthesis II	NA	NA, NA	NA	NA
PWY-6147	6-hydroxymethyl-dihydropterin diphosphate biosynthesis I	NA	NA, NA	NA	NA
PWY-621	sucrose degradation III (sucrose invertase)	NA	NA, NA	NA	NA
PWY-6269	adenosylcobalamin salvage from cobinamide II	NA	NA, NA	NA	NA
PWY-6545	pyrimidine deoxyribonucleotides de novo biosynthesis III	NA	NA, NA	NA	NA
PWY-6588	pyruvate fermentation to acetone	NA	NA, NA	NA	NA
PWY-6608	guanosine nucleotides degradation III	NA	NA, NA	NA	NA
PWY-6612	superpathway of tetrahydrofolate biosynthesis	NA	NA, NA	NA	NA
PWY-6628	superpathway of L-phenylalanine biosynthesis	NA	NA, NA	NA	NA
PWY-6630	superpathway of L-tyrosine biosynthesis	NA	NA, NA	NA	NA
PWY-6737	starch degradation V	NA	NA, NA	NA	NA
PWY-6891	thiazole biosynthesis II (Bacillus)	NA	NA, NA	NA	NA
PWY-6892	thiazole biosynthesis I (E. coli)	NA	NA, NA	NA	NA
PWY-6897	thiamin salvage II	NA	NA, NA	NA	NA
PWY-7003	glycerol degradation to butanol	NA	NA, NA	NA	NA
PWY-7111	pyruvate fermentation to isobutanol (engineered)	NA	NA, NA	NA	NA
PWY-7184	pyrimidine deoxyribonucleotides de novo biosynthesis I	NA	NA, NA	NA	NA
PWY-7187	pyrimidine deoxyribonucleotides de novo biosynthesis II	NA	NA, NA	NA	NA
PWY-7196	superpathway of pyrimidine ribonucleosides salvage	NA	NA, NA	NA	NA
PWY-7197	pyrimidine deoxyribonucleotide phosphorylation	NA	NA, NA	NA	NA
PWY-7200	superpathway of pyrimidine deoxyribonucleoside salvage	NA	NA, NA	NA	NA
PWY-7228	superpathway of guanosine nucleotides de novo biosynthesis I	NA	NA, NA	NA	NA
PWY-7377	cob(II)yrinate a,c-diamide biosynthesis I (early cobalt insertion)	NA	NA, NA	NA	NA
PWY-7400	L-arginine biosynthesis IV (archaebacteria)	NA	NA, NA	NA	NA
PWY-7539	6-hydroxymethyl-dihydropterin diphosphate biosynthesis III (Chlamydia)	NA	NA, NA	NA	NA
PWY-841	superpathway of purine nucleotides de novo biosynthesis I	NA	NA, NA	NA	NA
PWY0-1586	peptidoglycan maturation (meso-diaminopimelate containing)	NA	NA, NA	NA	NA
PWY0-162	superpathway of pyrimidine ribonucleotides de novo biosynthesis	NA	NA, NA	NA	NA
PWY0-166	superpathway of pyrimidine deoxyribonucleotides de novo biosynthesis (E. coli)	NA	NA, NA	NA	NA
PWY490-3	nitrate reduction VI (assimilatory)	NA	NA, NA	NA	NA
PYRIDNUCSAL-PWY	NAD salvage pathway I	NA	NA, NA	NA	NA
PYRIDNUCSYN-PWY	NAD biosynthesis I (from aspartate)	NA	NA, NA	NA	NA
RIBOSYN2-PWY	flavin biosynthesis I (bacteria and plants)	NA	NA, NA	NA	NA
THISYN-PWY	superpathway of thiamin diphosphate biosynthesis I	NA	NA, NA	NA	NA
VALSYN-PWY	L-valine biosynthesis	NA	NA, NA	NA	NA

## Sheet: Supplementary Table 9
Supplementary Table 9. PICRUSt2 predicted 168 pathways within the M32 module. Hazard ratios (HRs) and 95% confidence intervals (CIs) were presented for pathways in at least 20% of samples for MRI outcomes. The M32 module was not associated with relapse, so pathway associations with relapse were not estimated. Results are sorted by Gadolinium-enhancing FDR q and HR and then T2 lesion FDR q and HR.
		Gadolinium-enhancing lesion				T2 lesion
pathway	description	HR	95% CI	Pvalue	FDR qvalue	HR	95% CI	Pvalue	FDR qvalue
ANAGLYCOLYSIS-PWY	glycolysis III (from glucose)	2.49	1.08, 5.75	0.0324	0.111	2.64	1.28, 5.43	0.0085	0.0306
BRANCHED-CHAIN-AA-SYN-PWY	superpathway of branched amino acid biosynthesis	2.49	1.08, 5.75	0.0324	0.111	2.64	1.28, 5.43	0.0085	0.0306
COA-PWY	coenzyme A biosynthesis I	2.49	1.08, 5.75	0.0324	0.111	2.64	1.28, 5.43	0.0085	0.0306
GLUTORN-PWY	L-ornithine biosynthesis	2.49	1.08, 5.75	0.0324	0.111	2.64	1.28, 5.43	0.0085	0.0306
HISTSYN-PWY	L-histidine biosynthesis	2.49	1.08, 5.75	0.0324	0.111	2.64	1.28, 5.43	0.0085	0.0306
ILEUSYN-PWY	L-isoleucine biosynthesis I (from threonine)	2.49	1.08, 5.75	0.0324	0.111	2.64	1.28, 5.43	0.0085	0.0306
NONMEVIPP-PWY	methylerythritol phosphate pathway I	2.49	1.08, 5.75	0.0324	0.111	2.64	1.28, 5.43	0.0085	0.0306
NONOXIPENT-PWY	pentose phosphate pathway (non-oxidative branch)	2.49	1.08, 5.75	0.0324	0.111	2.64	1.28, 5.43	0.0085	0.0306
PEPTIDOGLYCANSYN-PWY	peptidoglycan biosynthesis I (meso-diaminopimelate containing)	2.49	1.08, 5.75	0.0324	0.111	2.64	1.28, 5.43	0.0085	0.0306
PHOSLIPSYN-PWY	superpathway of phospholipid biosynthesis I (bacteria)	2.49	1.08, 5.75	0.0324	0.111	2.64	1.28, 5.43	0.0085	0.0306
PWY-2942	L-lysine biosynthesis III	2.49	1.08, 5.75	0.0324	0.111	2.64	1.28, 5.43	0.0085	0.0306
PWY-3001	superpathway of L-isoleucine biosynthesis I	2.49	1.08, 5.75	0.0324	0.111	2.64	1.28, 5.43	0.0085	0.0306
PWY-5097	L-lysine biosynthesis VI	2.49	1.08, 5.75	0.0324	0.111	2.64	1.28, 5.43	0.0085	0.0306
PWY-5101	L-isoleucine biosynthesis II	2.49	1.08, 5.75	0.0324	0.111	2.64	1.28, 5.43	0.0085	0.0306
PWY-5103	L-isoleucine biosynthesis III	2.49	1.08, 5.75	0.0324	0.111	2.64	1.28, 5.43	0.0085	0.0306
PWY-5104	L-isoleucine biosynthesis IV	2.49	1.08, 5.75	0.0324	0.111	2.64	1.28, 5.43	0.0085	0.0306
PWY-5121	superpathway of geranylgeranyl diphosphate biosynthesis II (via MEP)	2.49	1.08, 5.75	0.0324	0.111	2.64	1.28, 5.43	0.0085	0.0306
PWY-5667	CDP-diacylglycerol biosynthesis I	2.49	1.08, 5.75	0.0324	0.111	2.64	1.28, 5.43	0.0085	0.0306
PWY-5686	UMP biosynthesis	2.49	1.08, 5.75	0.0324	0.111	2.64	1.28, 5.43	0.0085	0.0306
PWY-5973	cis-vaccenate biosynthesis	2.49	1.08, 5.75	0.0324	0.111	2.64	1.28, 5.43	0.0085	0.0306
PWY-6121	5-aminoimidazole ribonucleotide biosynthesis I	2.49	1.08, 5.75	0.0324	0.111	2.64	1.28, 5.43	0.0085	0.0306
PWY-6122	5-aminoimidazole ribonucleotide biosynthesis II	2.49	1.08, 5.75	0.0324	0.111	2.64	1.28, 5.43	0.0085	0.0306
PWY-6123	inosine-5'-phosphate biosynthesis I	2.49	1.08, 5.75	0.0324	0.111	2.64	1.28, 5.43	0.0085	0.0306
PWY-6163	chorismate biosynthesis from 3-dehydroquinate	2.49	1.08, 5.75	0.0324	0.111	2.64	1.28, 5.43	0.0085	0.0306
PWY-6277	superpathway of 5-aminoimidazole ribonucleotide biosynthesis	2.49	1.08, 5.75	0.0324	0.111	2.64	1.28, 5.43	0.0085	0.0306
PWY-6385	peptidoglycan biosynthesis III (mycobacteria)	2.49	1.08, 5.75	0.0324	0.111	2.64	1.28, 5.43	0.0085	0.0306
PWY-6386	UDP-N-acetylmuramoyl-pentapeptide biosynthesis II (lysine-containing)	2.49	1.08, 5.75	0.0324	0.111	2.64	1.28, 5.43	0.0085	0.0306
PWY-6387	UDP-N-acetylmuramoyl-pentapeptide biosynthesis I (meso-diaminopimelate containing)	2.49	1.08, 5.75	0.0324	0.111	2.64	1.28, 5.43	0.0085	0.0306
PWY-6609	adenine and adenosine salvage III	2.49	1.08, 5.75	0.0324	0.111	2.64	1.28, 5.43	0.0085	0.0306
PWY-6737	starch degradation V	2.49	1.08, 5.75	0.0324	0.111	2.64	1.28, 5.43	0.0085	0.0306
PWY-6897	thiamin salvage II	2.49	1.08, 5.75	0.0324	0.111	2.64	1.28, 5.43	0.0085	0.0306
PWY-7111	pyruvate fermentation to isobutanol (engineered)	2.49	1.08, 5.75	0.0324	0.111	2.64	1.28, 5.43	0.0085	0.0306
PWY-7208	superpathway of pyrimidine nucleobases salvage	2.49	1.08, 5.75	0.0324	0.111	2.64	1.28, 5.43	0.0085	0.0306
PWY-7219	adenosine ribonucleotides de novo biosynthesis	2.49	1.08, 5.75	0.0324	0.111	2.64	1.28, 5.43	0.0085	0.0306
PWY-7221	guanosine ribonucleotides de novo biosynthesis	2.49	1.08, 5.75	0.0324	0.111	2.64	1.28, 5.43	0.0085	0.0306
PWY-7560	methylerythritol phosphate pathway II	2.49	1.08, 5.75	0.0324	0.111	2.64	1.28, 5.43	0.0085	0.0306
PWY-7663	gondoate biosynthesis (anaerobic)	2.49	1.08, 5.75	0.0324	0.111	2.64	1.28, 5.43	0.0085	0.0306
PWY0-1319	CDP-diacylglycerol biosynthesis II	2.49	1.08, 5.75	0.0324	0.111	2.64	1.28, 5.43	0.0085	0.0306
PWY4FS-7	phosphatidylglycerol biosynthesis I (plastidic)	2.49	1.08, 5.75	0.0324	0.111	2.64	1.28, 5.43	0.0085	0.0306
PWY4FS-8	phosphatidylglycerol biosynthesis II (non-plastidic)	2.49	1.08, 5.75	0.0324	0.111	2.64	1.28, 5.43	0.0085	0.0306
SER-GLYSYN-PWY	superpathway of L-serine and glycine biosynthesis I	2.49	1.08, 5.75	0.0324	0.111	2.64	1.28, 5.43	0.0085	0.0306
THRESYN-PWY	superpathway of L-threonine biosynthesis	2.49	1.08, 5.75	0.0324	0.111	2.64	1.28, 5.43	0.0085	0.0306
TRNA-CHARGING-PWY	tRNA charging	2.49	1.08, 5.75	0.0324	0.111	2.64	1.28, 5.43	0.0085	0.0306
TRPSYN-PWY	L-tryptophan biosynthesis	2.49	1.08, 5.75	0.0324	0.111	2.64	1.28, 5.43	0.0085	0.0306
VALSYN-PWY	L-valine biosynthesis	2.49	1.08, 5.75	0.0324	0.111	2.64	1.28, 5.43	0.0085	0.0306
REDCITCYC	TCA cycle VIII (helicobacter)	2.92	1.18, 7.21	0.0202	0.111	2.5	1.12, 5.59	0.0252	0.0673
PWY-5100	pyruvate fermentation to acetate and lactate II	3	1.23, 7.28	0.0155	0.111	3.04	1.5, 6.15	0.002	0.0306
PANTOSYN-PWY	pantothenate and coenzyme A biosynthesis I	3.8	1.33, 10.89	0.0128	0.111	2.32	1.03, 5.2	0.0416	0.1092
PWY-6471	peptidoglycan biosynthesis IV (Enterococcus faecium)	3.99	1.5, 10.6	0.0056	0.111	2.9	1.36, 6.17	0.0058	0.0306
ARGSYN-PWY	L-arginine biosynthesis I (via L-ornithine)	2.13	1.01, 4.5	0.0471	0.1236	2.44	1.22, 4.87	0.0117	0.0322
ARGSYNBSUB-PWY	L-arginine biosynthesis II (acetyl cycle)	2.13	1.01, 4.5	0.0471	0.1236	2.44	1.22, 4.87	0.0117	0.0322
ARO-PWY	chorismate biosynthesis I	2.13	1.01, 4.5	0.0471	0.1236	2.44	1.22, 4.87	0.0117	0.0322
COMPLETE-ARO-PWY	superpathway of aromatic amino acid biosynthesis	2.13	1.01, 4.5	0.0471	0.1236	2.44	1.22, 4.87	0.0117	0.0322
DAPLYSINESYN-PWY	L-lysine biosynthesis I	2.13	1.01, 4.5	0.0471	0.1236	2.44	1.22, 4.87	0.0117	0.0322
GLYCOGENSYNTH-PWY	glycogen biosynthesis I (from ADP-D-Glucose)	2.13	1.01, 4.5	0.0471	0.1236	2.44	1.22, 4.87	0.0117	0.0322
PWY-6317	galactose degradation I (Leloir pathway)	2.13	1.01, 4.5	0.0471	0.1236	2.44	1.22, 4.87	0.0117	0.0322
PWY-7400	L-arginine biosynthesis IV (archaebacteria)	2.13	1.01, 4.5	0.0471	0.1236	2.44	1.22, 4.87	0.0117	0.0322
PWY0-1296	purine ribonucleosides degradation	2.13	1.01, 4.5	0.0471	0.1236	2.44	1.22, 4.87	0.0117	0.0322
PWY0-1297	superpathway of purine deoxyribonucleosides degradation	2.13	1.01, 4.5	0.0471	0.1236	2.44	1.22, 4.87	0.0117	0.0322
PWY0-1298	superpathway of pyrimidine deoxyribonucleosides degradation	2.13	1.01, 4.5	0.0471	0.1236	2.44	1.22, 4.87	0.0117	0.0322
PWY0-1586	peptidoglycan maturation (meso-diaminopimelate containing)	2.13	1.01, 4.5	0.0471	0.1236	2.44	1.22, 4.87	0.0117	0.0322
UDPNAGSYN-PWY	UDP-N-acetyl-D-glucosamine biosynthesis I	2.13	1.01, 4.5	0.0471	0.1236	2.44	1.22, 4.87	0.0117	0.0322
PWY-5676	acetyl-CoA fermentation to butanoate II	2.39	1.04, 5.53	0.0408	0.1236	1.92	0.9, 4.07	0.0905	0.1855
PANTO-PWY	phosphopantothenate biosynthesis I	3.08	1.07, 8.9	0.0375	0.1236	2.07	0.95, 4.49	0.0666	0.1472
PWY-7229	superpathway of adenosine nucleotides de novo biosynthesis I	2.46	0.98, 6.15	0.0544	0.1406	2.57	1.27, 5.21	0.0088	0.0308
PWY-5837	1,4-dihydroxy-2-naphthoate biosynthesis I	2.81	0.89, 8.89	0.0779	0.1953	2.51	0.98, 6.42	0.0551	0.1268
PWY-5863	superpathway of phylloquinol biosynthesis	2.81	0.89, 8.89	0.0779	0.1953	2.51	0.98, 6.42	0.0551	0.1268
1CMET2-PWY	N10-formyl-tetrahydrofolate biosynthesis	2.07	0.87, 4.95	0.0999	0.2153	1.9	0.95, 3.83	0.0706	0.1482
ASPASN-PWY	superpathway of L-aspartate and L-asparagine biosynthesis	2.07	0.87, 4.95	0.0999	0.2153	1.9	0.95, 3.83	0.0706	0.1482
CALVIN-PWY	Calvin-Benson-Bassham cycle	2.07	0.87, 4.95	0.0999	0.2153	1.9	0.95, 3.83	0.0706	0.1482
PWY-6126	superpathway of adenosine nucleotides de novo biosynthesis II	2.07	0.87, 4.95	0.0999	0.2153	1.9	0.95, 3.83	0.0706	0.1482
DENOVOPURINE2-PWY	superpathway of purine nucleotides de novo biosynthesis II	3.61	0.79, 16.48	0.098	0.2153	2.55	0.99, 6.6	0.0533	0.126
PWY-7187	pyrimidine deoxyribonucleotides de novo biosynthesis II	3.61	0.79, 16.48	0.098	0.2153	2.55	0.99, 6.6	0.0533	0.126
PWY-7200	superpathway of pyrimidine deoxyribonucleoside salvage	3.61	0.79, 16.48	0.098	0.2153	2.55	0.99, 6.6	0.0533	0.126
PWY-841	superpathway of purine nucleotides de novo biosynthesis I	3.61	0.79, 16.48	0.098	0.2153	2.55	0.99, 6.6	0.0533	0.126
PWY0-166	superpathway of pyrimidine deoxyribonucleotides de novo biosynthesis (E. coli)	3.61	0.79, 16.48	0.098	0.2153	2.55	0.99, 6.6	0.0533	0.126
PWY-7196	superpathway of pyrimidine ribonucleosides salvage	3.67	0.81, 16.71	0.0927	0.2153	2.59	1, 6.67	0.0494	0.1257
PWY0-162	superpathway of pyrimidine ribonucleotides de novo biosynthesis	3.67	0.81, 16.71	0.0927	0.2153	2.59	1, 6.67	0.0494	0.1257
PYRIDNUCSYN-PWY	NAD biosynthesis I (from aspartate)	1.99	0.87, 4.59	0.1049	0.2231	1.94	0.97, 3.88	0.0594	0.1348
PWY-7197	pyrimidine deoxyribonucleotide phosphorylation	3.3	0.77, 14.09	0.1067	0.2241	2.32	0.93, 5.79	0.0724	0.1502
HISDEG-PWY	L-histidine degradation I	1.96	0.85, 4.5	0.1118	0.2319	2.35	1.11, 4.98	0.0251	0.0673
OANTIGEN-PWY	O-antigen building blocks biosynthesis (E. coli)	2.78	0.76, 10.22	0.1233	0.2527	2.26	0.95, 5.38	0.0666	0.1472
P161-PWY	acetylene degradation	1.79	0.84, 3.84	0.1321	0.2642	1.65	0.78, 3.46	0.1872	0.3346
FAO-PWY	fatty acid &beta;-oxidation I	1.9	0.82, 4.4	0.1316	0.2642	1.68	0.85, 3.3	0.1353	0.2583
PWY-5505	L-glutamate and L-glutamine biosynthesis	1.96	0.8, 4.78	0.14	0.2681	1.67	0.79, 3.53	0.179	0.3299
PWY-7013	L-1,2-propanediol degradation	1.96	0.8, 4.78	0.14	0.2681	1.67	0.79, 3.53	0.179	0.3299
PWY-5840	superpathway of menaquinol-7 biosynthesis	2.58	0.72, 9.26	0.1452	0.2681	2.04	0.81, 5.13	0.1303	0.2517
PWY-5897	superpathway of menaquinol-11 biosynthesis	2.58	0.72, 9.26	0.1452	0.2681	2.04	0.81, 5.13	0.1303	0.2517
PWY-5898	superpathway of menaquinol-12 biosynthesis	2.58	0.72, 9.26	0.1452	0.2681	2.04	0.81, 5.13	0.1303	0.2517
PWY-5899	superpathway of menaquinol-13 biosynthesis	2.58	0.72, 9.26	0.1452	0.2681	2.04	0.81, 5.13	0.1303	0.2517
PWY-6703	preQ0 biosynthesis	2.58	0.72, 9.26	0.1452	0.2681	2.04	0.81, 5.13	0.1303	0.2517
PWY-6125	superpathway of guanosine nucleotides de novo biosynthesis II	2.53	0.68, 9.49	0.1681	0.2942	1.75	0.74, 4.14	0.2025	0.3437
PWY-6545	pyrimidine deoxyribonucleotides de novo biosynthesis III	2.53	0.68, 9.49	0.1681	0.2942	1.75	0.74, 4.14	0.2025	0.3437
PWY-6700	queuosine biosynthesis	2.53	0.68, 9.49	0.1681	0.2942	1.75	0.74, 4.14	0.2025	0.3437
PWY-7184	pyrimidine deoxyribonucleotides de novo biosynthesis I	2.53	0.68, 9.49	0.1681	0.2942	1.75	0.74, 4.14	0.2025	0.3437
PWY-7228	superpathway of guanosine nucleotides de novo biosynthesis I	2.53	0.68, 9.49	0.1681	0.2942	1.75	0.74, 4.14	0.2025	0.3437
CENTFERM-PWY	pyruvate fermentation to butanoate	1.81	0.75, 4.37	0.1872	0.3209	1.6	0.8, 3.21	0.1807	0.3299
PWY-6590	superpathway of Clostridium acetobutylicum acidogenic fermentation	1.81	0.75, 4.37	0.1872	0.3209	1.6	0.8, 3.21	0.1807	0.3299
GALACT-GLUCUROCAT-PWY	superpathway of hexuronide and hexuronate degradation	1.95	0.71, 5.36	0.1955	0.322	1.6	0.72, 3.56	0.2534	0.3859
GALACTUROCAT-PWY	D-galacturonate degradation I	1.95	0.71, 5.36	0.1955	0.322	1.6	0.72, 3.56	0.2534	0.3859
GLUCUROCAT-PWY	superpathway of &beta;-D-glucuronide and D-glucuronate degradation	1.95	0.71, 5.36	0.1955	0.322	1.6	0.72, 3.56	0.2534	0.3859
PWY-7242	D-fructuronate degradation	1.95	0.71, 5.36	0.1955	0.322	1.6	0.72, 3.56	0.2534	0.3859
COBALSYN-PWY	adenosylcobalamin salvage from cobinamide I	1.61	0.68, 3.82	0.2837	0.4413	1.46	0.69, 3.09	0.3266	0.3859
PWY-5509	adenosylcobalamin biosynthesis from cobyrinate a,c-diamide I	1.61	0.68, 3.82	0.2837	0.4413	1.46	0.69, 3.09	0.3266	0.3859
PWY-6269	adenosylcobalamin salvage from cobinamide II	1.61	0.68, 3.82	0.2837	0.4413	1.46	0.69, 3.09	0.3266	0.3859
PWY-7199	pyrimidine deoxyribonucleosides salvage	1.61	0.68, 3.82	0.2837	0.4413	1.46	0.69, 3.09	0.3266	0.3859
PWY-7220	adenosine deoxyribonucleotides de novo biosynthesis II	1.61	0.67, 3.84	0.2833	0.4413	1.29	0.61, 2.73	0.4982	0.5103
PWY-7222	guanosine deoxyribonucleotides de novo biosynthesis II	1.61	0.67, 3.84	0.2833	0.4413	1.29	0.61, 2.73	0.4982	0.5103
RIBOSYN2-PWY	flavin biosynthesis I (bacteria and plants)	1.54	0.7, 3.39	0.2877	0.4434	1.57	0.77, 3.17	0.2121	0.3529
PWY-6588	pyruvate fermentation to acetone	1.53	0.64, 3.64	0.3408	0.5157	1.44	0.67, 3.06	0.3492	0.3859
PWY-5695	urate biosynthesis/inosine 5'-phosphate degradation	1.56	0.63, 3.88	0.3387	0.5157	1.41	0.64, 3.11	0.3912	0.4296
PWY-6608	guanosine nucleotides degradation III	1.41	0.65, 3.05	0.3802	0.5702	1.45	0.72, 2.9	0.2986	0.3859
DTDPRHAMSYN-PWY	dTDP-L-rhamnose biosynthesis I	1.63	0.54, 4.9	0.3878	0.5766	1.67	0.7, 3.99	0.2491	0.3859
RHAMCAT-PWY	L-rhamnose degradation I	1.65	0.52, 5.23	0.3949	0.5819	1.74	0.72, 4.18	0.2163	0.3563
SALVADEHYPOX-PWY	adenosine nucleotides degradation II	1.33	0.62, 2.89	0.4652	0.6795	1.58	0.81, 3.1	0.1827	0.3301
P163-PWY	L-lysine fermentation to acetate and butanoate	1.34	0.58, 3.1	0.4984	0.7096	1.29	0.61, 2.71	0.5077	0.5108
PWY-5188	tetrapyrrole biosynthesis I (from glutamate)	1.34	0.58, 3.1	0.4984	0.7096	1.29	0.61, 2.71	0.5077	0.5108
PWY-5189	tetrapyrrole biosynthesis II (from glycine)	1.34	0.58, 3.1	0.4984	0.7096	1.29	0.61, 2.71	0.5077	0.5108
PWY-5659	GDP-mannose biosynthesis	1.32	0.55, 3.19	0.5317	0.7507	1.25	0.58, 2.69	0.5697	0.5697
ANAEROFRUCAT-PWY	homolactic fermentation	1.23	0.53, 2.86	0.6256	0.8211	1.29	0.64, 2.62	0.4796	0.4973
COLANSYN-PWY	colanic acid building blocks biosynthesis	1.23	0.53, 2.86	0.6256	0.8211	1.29	0.64, 2.62	0.4796	0.4973
FERMENTATION-PWY	mixed acid fermentation	1.23	0.53, 2.86	0.6256	0.8211	1.29	0.64, 2.62	0.4796	0.4973
PWY-5154	L-arginine biosynthesis III (via N-acetyl-L-citrulline)	1.23	0.53, 2.86	0.6256	0.8211	1.29	0.64, 2.62	0.4796	0.4973
PWY-5838	superpathway of menaquinol-8 biosynthesis I	1.23	0.53, 2.86	0.6256	0.8211	1.29	0.64, 2.62	0.4796	0.4973
PWY-5861	superpathway of demethylmenaquinol-8 biosynthesis	1.23	0.53, 2.86	0.6256	0.8211	1.29	0.64, 2.62	0.4796	0.4973
PWY-6901	superpathway of glucose and xylose degradation	1.23	0.53, 2.86	0.6256	0.8211	1.29	0.64, 2.62	0.4796	0.4973
PWY-7328	superpathway of UDP-glucose-derived O-antigen building blocks biosynthesis	1.23	0.53, 2.86	0.6256	0.8211	1.29	0.64, 2.62	0.4796	0.4973
PWY-7332	superpathway of UDP-N-acetylglucosamine-derived O-antigen building blocks biosynthesis	1.23	0.53, 2.86	0.6256	0.8211	1.29	0.64, 2.62	0.4796	0.4973
ARGORNPROST-PWY	arginine, ornithine and proline interconversion	1.09	0.47, 2.54	0.845	0.845	1.43	0.68, 3	0.3482	0.3859
BIOTIN-BIOSYNTHESIS-PWY	biotin biosynthesis I	1.09	0.47, 2.54	0.845	0.845	1.43	0.68, 3	0.3482	0.3859
FASYN-ELONG-PWY	fatty acid elongation -- saturated	1.09	0.47, 2.54	0.845	0.845	1.43	0.68, 3	0.3482	0.3859
FASYN-INITIAL-PWY	superpathway of fatty acid biosynthesis initiation (E. coli)	1.09	0.47, 2.54	0.845	0.845	1.43	0.68, 3	0.3482	0.3859
FOLSYN-PWY	superpathway of tetrahydrofolate biosynthesis and salvage	1.09	0.47, 2.54	0.845	0.845	1.43	0.68, 3	0.3482	0.3859
GLUCONEO-PWY	gluconeogenesis I	1.09	0.47, 2.54	0.845	0.845	1.43	0.68, 3	0.3482	0.3859
GLYCOCAT-PWY	glycogen degradation I (bacterial)	1.09	0.47, 2.54	0.845	0.845	1.43	0.68, 3	0.3482	0.3859
GLYCOLYSIS	glycolysis I (from glucose 6-phosphate)	1.09	0.47, 2.54	0.845	0.845	1.43	0.68, 3	0.3482	0.3859
NAGLIPASYN-PWY	lipid IVA biosynthesis	1.09	0.47, 2.54	0.845	0.845	1.43	0.68, 3	0.3482	0.3859
P108-PWY	pyruvate fermentation to propanoate I	1.09	0.47, 2.54	0.845	0.845	1.43	0.68, 3	0.3482	0.3859
P42-PWY	incomplete reductive TCA cycle	1.09	0.47, 2.54	0.845	0.845	1.43	0.68, 3	0.3482	0.3859
PENTOSE-P-PWY	pentose phosphate pathway	1.09	0.47, 2.54	0.845	0.845	1.43	0.68, 3	0.3482	0.3859
POLYISOPRENSYN-PWY	polyisoprenoid biosynthesis (E. coli)	1.09	0.47, 2.54	0.845	0.845	1.43	0.68, 3	0.3482	0.3859
PWY-1269	CMP-3-deoxy-D-manno-octulosonate biosynthesis I	1.09	0.47, 2.54	0.845	0.845	1.43	0.68, 3	0.3482	0.3859
PWY-4984	urea cycle	1.09	0.47, 2.54	0.845	0.845	1.43	0.68, 3	0.3482	0.3859
PWY-5304	superpathway of sulfur oxidation (Acidianus ambivalens)	1.09	0.47, 2.54	0.845	0.845	1.43	0.68, 3	0.3482	0.3859
PWY-5484	glycolysis II (from fructose 6-phosphate)	1.09	0.47, 2.54	0.845	0.845	1.43	0.68, 3	0.3482	0.3859
PWY-5913	TCA cycle VI (obligate autotrophs)	1.09	0.47, 2.54	0.845	0.845	1.43	0.68, 3	0.3482	0.3859
PWY-5989	stearate biosynthesis II (bacteria and plants)	1.09	0.47, 2.54	0.845	0.845	1.43	0.68, 3	0.3482	0.3859
PWY-6147	6-hydroxymethyl-dihydropterin diphosphate biosynthesis I	1.09	0.47, 2.54	0.845	0.845	1.43	0.68, 3	0.3482	0.3859
PWY-621	sucrose degradation III (sucrose invertase)	1.09	0.47, 2.54	0.845	0.845	1.43	0.68, 3	0.3482	0.3859
PWY-6282	palmitoleate biosynthesis I (from (5Z)-dodec-5-enoate)	1.09	0.47, 2.54	0.845	0.845	1.43	0.68, 3	0.3482	0.3859
PWY-6467	Kdo transfer to lipid IVA III (Chlamydia)	1.09	0.47, 2.54	0.845	0.845	1.43	0.68, 3	0.3482	0.3859
PWY-6478	GDP-D-glycero-&alpha;-D-manno-heptose biosynthesis	1.09	0.47, 2.54	0.845	0.845	1.43	0.68, 3	0.3482	0.3859
PWY-6507	4-deoxy-L-threo-hex-4-enopyranuronate degradation	1.09	0.47, 2.54	0.845	0.845	1.43	0.68, 3	0.3482	0.3859
PWY-6519	8-amino-7-oxononanoate biosynthesis I	1.09	0.47, 2.54	0.845	0.845	1.43	0.68, 3	0.3482	0.3859
PWY-6572	chondroitin sulfate degradation I (bacterial)	1.09	0.47, 2.54	0.845	0.845	1.43	0.68, 3	0.3482	0.3859
PWY-6612	superpathway of tetrahydrofolate biosynthesis	1.09	0.47, 2.54	0.845	0.845	1.43	0.68, 3	0.3482	0.3859
PWY-6969	TCA cycle V (2-oxoglutarate:ferredoxin oxidoreductase)	1.09	0.47, 2.54	0.845	0.845	1.43	0.68, 3	0.3482	0.3859
PWY-7323	superpathway of GDP-mannose-derived O-antigen building blocks biosynthesis	1.09	0.47, 2.54	0.845	0.845	1.43	0.68, 3	0.3482	0.3859
PWY-7456	mannan degradation	1.09	0.47, 2.54	0.845	0.845	1.43	0.68, 3	0.3482	0.3859
PWY-7539	6-hydroxymethyl-dihydropterin diphosphate biosynthesis III (Chlamydia)	1.09	0.47, 2.54	0.845	0.845	1.43	0.68, 3	0.3482	0.3859
PWY-7664	oleate biosynthesis IV (anaerobic)	1.09	0.47, 2.54	0.845	0.845	1.43	0.68, 3	0.3482	0.3859
PWY0-845	superpathway of pyridoxal 5'-phosphate biosynthesis and salvage	1.09	0.47, 2.54	0.845	0.845	1.43	0.68, 3	0.3482	0.3859
PWY0-862	(5Z)-dodec-5-enoate biosynthesis	1.09	0.47, 2.54	0.845	0.845	1.43	0.68, 3	0.3482	0.3859
PWYG-321	mycolate biosynthesis	1.09	0.47, 2.54	0.845	0.845	1.43	0.68, 3	0.3482	0.3859
PYRIDNUCSAL-PWY	NAD salvage pathway I	1.09	0.47, 2.54	0.845	0.845	1.43	0.68, 3	0.3482	0.3859
PYRIDOXSYN-PWY	pyridoxal 5'-phosphate biosynthesis I	1.09	0.47, 2.54	0.845	0.845	1.43	0.68, 3	0.3482	0.3859
TCA	TCA cycle I (prokaryotic)	1.09	0.47, 2.54	0.845	0.845	1.43	0.68, 3	0.3482	0.3859
PWY-6151	S-adenosyl-L-methionine cycle I	1.1	0.46, 2.66	0.8259	0.845	1.64	0.76, 3.57	0.2091	0.3513
TEICHOICACID-PWY	teichoic acid (poly-glycerol) biosynthesis	NA	NA, NA	NA	NA	NA	NA, NA	NA	NA

## Sheet: Supplementary Table 10
Supplementary Table 10. PICRUSt2 predicted 131 pathways within the M33 module. Hazard ratios (HRs) and 95% confidence intervals (CIs) were presented for pathways in at least 20% of samples. The M33 module was not associated with relapse, so pathway associations with relapse were not estimated. Results are sorted by Gadolinium-enhancing FDR q and HR and then T2 lesion FDR q and HR.
		Gadolinium-enhancing lesion				T2 lesion
pathway	description	HR	95% CI	Pvalue	FDR qvalue	HR	95% CI	Pvalue	FDR qvalue
ANAGLYCOLYSIS-PWY	glycolysis III (from glucose)	2.49	1.08, 5.75	0.0324	0.111	2.64	1.28, 5.43	0.0085	0.0306
BRANCHED-CHAIN-AA-SYN-PWY	superpathway of branched amino acid biosynthesis	2.49	1.08, 5.75	0.0324	0.111	2.64	1.28, 5.43	0.0085	0.0306
COA-PWY	coenzyme A biosynthesis I	2.49	1.08, 5.75	0.0324	0.111	2.64	1.28, 5.43	0.0085	0.0306
GLUTORN-PWY	L-ornithine biosynthesis	2.49	1.08, 5.75	0.0324	0.111	2.64	1.28, 5.43	0.0085	0.0306
HISTSYN-PWY	L-histidine biosynthesis	2.49	1.08, 5.75	0.0324	0.111	2.64	1.28, 5.43	0.0085	0.0306
ILEUSYN-PWY	L-isoleucine biosynthesis I (from threonine)	2.49	1.08, 5.75	0.0324	0.111	2.64	1.28, 5.43	0.0085	0.0306
NONMEVIPP-PWY	methylerythritol phosphate pathway I	2.49	1.08, 5.75	0.0324	0.111	2.64	1.28, 5.43	0.0085	0.0306
NONOXIPENT-PWY	pentose phosphate pathway (non-oxidative branch)	2.49	1.08, 5.75	0.0324	0.111	2.64	1.28, 5.43	0.0085	0.0306
PEPTIDOGLYCANSYN-PWY	peptidoglycan biosynthesis I (meso-diaminopimelate containing)	2.49	1.08, 5.75	0.0324	0.111	2.64	1.28, 5.43	0.0085	0.0306
PHOSLIPSYN-PWY	superpathway of phospholipid biosynthesis I (bacteria)	2.49	1.08, 5.75	0.0324	0.111	2.64	1.28, 5.43	0.0085	0.0306
PWY-2942	L-lysine biosynthesis III	2.49	1.08, 5.75	0.0324	0.111	2.64	1.28, 5.43	0.0085	0.0306
PWY-3001	superpathway of L-isoleucine biosynthesis I	2.49	1.08, 5.75	0.0324	0.111	2.64	1.28, 5.43	0.0085	0.0306
PWY-5097	L-lysine biosynthesis VI	2.49	1.08, 5.75	0.0324	0.111	2.64	1.28, 5.43	0.0085	0.0306
PWY-5101	L-isoleucine biosynthesis II	2.49	1.08, 5.75	0.0324	0.111	2.64	1.28, 5.43	0.0085	0.0306
PWY-5103	L-isoleucine biosynthesis III	2.49	1.08, 5.75	0.0324	0.111	2.64	1.28, 5.43	0.0085	0.0306
PWY-5104	L-isoleucine biosynthesis IV	2.49	1.08, 5.75	0.0324	0.111	2.64	1.28, 5.43	0.0085	0.0306
PWY-5121	superpathway of geranylgeranyl diphosphate biosynthesis II (via MEP)	2.49	1.08, 5.75	0.0324	0.111	2.64	1.28, 5.43	0.0085	0.0306
PWY-5667	CDP-diacylglycerol biosynthesis I	2.49	1.08, 5.75	0.0324	0.111	2.64	1.28, 5.43	0.0085	0.0306
PWY-5686	UMP biosynthesis	2.49	1.08, 5.75	0.0324	0.111	2.64	1.28, 5.43	0.0085	0.0306
PWY-5973	cis-vaccenate biosynthesis	2.49	1.08, 5.75	0.0324	0.111	2.64	1.28, 5.43	0.0085	0.0306
PWY-6121	5-aminoimidazole ribonucleotide biosynthesis I	2.49	1.08, 5.75	0.0324	0.111	2.64	1.28, 5.43	0.0085	0.0306
PWY-6122	5-aminoimidazole ribonucleotide biosynthesis II	2.49	1.08, 5.75	0.0324	0.111	2.64	1.28, 5.43	0.0085	0.0306
PWY-6123	inosine-5'-phosphate biosynthesis I	2.49	1.08, 5.75	0.0324	0.111	2.64	1.28, 5.43	0.0085	0.0306
PWY-6163	chorismate biosynthesis from 3-dehydroquinate	2.49	1.08, 5.75	0.0324	0.111	2.64	1.28, 5.43	0.0085	0.0306
PWY-6277	superpathway of 5-aminoimidazole ribonucleotide biosynthesis	2.49	1.08, 5.75	0.0324	0.111	2.64	1.28, 5.43	0.0085	0.0306
PWY-6385	peptidoglycan biosynthesis III (mycobacteria)	2.49	1.08, 5.75	0.0324	0.111	2.64	1.28, 5.43	0.0085	0.0306
PWY-6386	UDP-N-acetylmuramoyl-pentapeptide biosynthesis II (lysine-containing)	2.49	1.08, 5.75	0.0324	0.111	2.64	1.28, 5.43	0.0085	0.0306
PWY-6387	UDP-N-acetylmuramoyl-pentapeptide biosynthesis I (meso-diaminopimelate containing)	2.49	1.08, 5.75	0.0324	0.111	2.64	1.28, 5.43	0.0085	0.0306
PWY-6609	adenine and adenosine salvage III	2.49	1.08, 5.75	0.0324	0.111	2.64	1.28, 5.43	0.0085	0.0306
PWY-6737	starch degradation V	2.49	1.08, 5.75	0.0324	0.111	2.64	1.28, 5.43	0.0085	0.0306
PWY-6897	thiamin salvage II	2.49	1.08, 5.75	0.0324	0.111	2.64	1.28, 5.43	0.0085	0.0306
PWY-7111	pyruvate fermentation to isobutanol (engineered)	2.49	1.08, 5.75	0.0324	0.111	2.64	1.28, 5.43	0.0085	0.0306
PWY-7208	superpathway of pyrimidine nucleobases salvage	2.49	1.08, 5.75	0.0324	0.111	2.64	1.28, 5.43	0.0085	0.0306
PWY-7219	adenosine ribonucleotides de novo biosynthesis	2.49	1.08, 5.75	0.0324	0.111	2.64	1.28, 5.43	0.0085	0.0306
PWY-7221	guanosine ribonucleotides de novo biosynthesis	2.49	1.08, 5.75	0.0324	0.111	2.64	1.28, 5.43	0.0085	0.0306
PWY-7560	methylerythritol phosphate pathway II	2.49	1.08, 5.75	0.0324	0.111	2.64	1.28, 5.43	0.0085	0.0306
PWY-7663	gondoate biosynthesis (anaerobic)	2.49	1.08, 5.75	0.0324	0.111	2.64	1.28, 5.43	0.0085	0.0306
PWY0-1319	CDP-diacylglycerol biosynthesis II	2.49	1.08, 5.75	0.0324	0.111	2.64	1.28, 5.43	0.0085	0.0306
PWY4FS-7	phosphatidylglycerol biosynthesis I (plastidic)	2.49	1.08, 5.75	0.0324	0.111	2.64	1.28, 5.43	0.0085	0.0306
PWY4FS-8	phosphatidylglycerol biosynthesis II (non-plastidic)	2.49	1.08, 5.75	0.0324	0.111	2.64	1.28, 5.43	0.0085	0.0306
SER-GLYSYN-PWY	superpathway of L-serine and glycine biosynthesis I	2.49	1.08, 5.75	0.0324	0.111	2.64	1.28, 5.43	0.0085	0.0306
THRESYN-PWY	superpathway of L-threonine biosynthesis	2.49	1.08, 5.75	0.0324	0.111	2.64	1.28, 5.43	0.0085	0.0306
TRNA-CHARGING-PWY	tRNA charging	2.49	1.08, 5.75	0.0324	0.111	2.64	1.28, 5.43	0.0085	0.0306
TRPSYN-PWY	L-tryptophan biosynthesis	2.49	1.08, 5.75	0.0324	0.111	2.64	1.28, 5.43	0.0085	0.0306
VALSYN-PWY	L-valine biosynthesis	2.49	1.08, 5.75	0.0324	0.111	2.64	1.28, 5.43	0.0085	0.0306
PWY-5100	pyruvate fermentation to acetate and lactate II	3	1.23, 7.28	0.0155	0.111	3.04	1.5, 6.15	0.002	0.0306
PANTOSYN-PWY	pantothenate and coenzyme A biosynthesis I	3.8	1.33, 10.89	0.0128	0.111	2.32	1.03, 5.2	0.0416	0.1092
ARGSYN-PWY	L-arginine biosynthesis I (via L-ornithine)	2.13	1.01, 4.5	0.0471	0.1236	2.44	1.22, 4.87	0.0117	0.0322
ARGSYNBSUB-PWY	L-arginine biosynthesis II (acetyl cycle)	2.13	1.01, 4.5	0.0471	0.1236	2.44	1.22, 4.87	0.0117	0.0322
ARO-PWY	chorismate biosynthesis I	2.13	1.01, 4.5	0.0471	0.1236	2.44	1.22, 4.87	0.0117	0.0322
COMPLETE-ARO-PWY	superpathway of aromatic amino acid biosynthesis	2.13	1.01, 4.5	0.0471	0.1236	2.44	1.22, 4.87	0.0117	0.0322
DAPLYSINESYN-PWY	L-lysine biosynthesis I	2.13	1.01, 4.5	0.0471	0.1236	2.44	1.22, 4.87	0.0117	0.0322
GLYCOGENSYNTH-PWY	glycogen biosynthesis I (from ADP-D-Glucose)	2.13	1.01, 4.5	0.0471	0.1236	2.44	1.22, 4.87	0.0117	0.0322
PWY-6317	galactose degradation I (Leloir pathway)	2.13	1.01, 4.5	0.0471	0.1236	2.44	1.22, 4.87	0.0117	0.0322
PWY-7400	L-arginine biosynthesis IV (archaebacteria)	2.13	1.01, 4.5	0.0471	0.1236	2.44	1.22, 4.87	0.0117	0.0322
PWY0-1296	purine ribonucleosides degradation	2.13	1.01, 4.5	0.0471	0.1236	2.44	1.22, 4.87	0.0117	0.0322
PWY0-1297	superpathway of purine deoxyribonucleosides degradation	2.13	1.01, 4.5	0.0471	0.1236	2.44	1.22, 4.87	0.0117	0.0322
PWY0-1298	superpathway of pyrimidine deoxyribonucleosides degradation	2.13	1.01, 4.5	0.0471	0.1236	2.44	1.22, 4.87	0.0117	0.0322
PWY0-1586	peptidoglycan maturation (meso-diaminopimelate containing)	2.13	1.01, 4.5	0.0471	0.1236	2.44	1.22, 4.87	0.0117	0.0322
UDPNAGSYN-PWY	UDP-N-acetyl-D-glucosamine biosynthesis I	2.13	1.01, 4.5	0.0471	0.1236	2.44	1.22, 4.87	0.0117	0.0322
PANTO-PWY	phosphopantothenate biosynthesis I	3.08	1.07, 8.9	0.0375	0.1236	2.07	0.95, 4.49	0.0666	0.1472
PWY-7229	superpathway of adenosine nucleotides de novo biosynthesis I	2.46	0.98, 6.15	0.0544	0.1406	2.57	1.27, 5.21	0.0088	0.0308
1CMET2-PWY	N10-formyl-tetrahydrofolate biosynthesis	2.07	0.87, 4.95	0.0999	0.2153	1.9	0.95, 3.83	0.0706	0.1482
ASPASN-PWY	superpathway of L-aspartate and L-asparagine biosynthesis	2.07	0.87, 4.95	0.0999	0.2153	1.9	0.95, 3.83	0.0706	0.1482
CALVIN-PWY	Calvin-Benson-Bassham cycle	2.07	0.87, 4.95	0.0999	0.2153	1.9	0.95, 3.83	0.0706	0.1482
PWY-6126	superpathway of adenosine nucleotides de novo biosynthesis II	2.07	0.87, 4.95	0.0999	0.2153	1.9	0.95, 3.83	0.0706	0.1482
DENOVOPURINE2-PWY	superpathway of purine nucleotides de novo biosynthesis II	3.61	0.79, 16.48	0.098	0.2153	2.55	0.99, 6.6	0.0533	0.126
PWY-7187	pyrimidine deoxyribonucleotides de novo biosynthesis II	3.61	0.79, 16.48	0.098	0.2153	2.55	0.99, 6.6	0.0533	0.126
PWY-7200	superpathway of pyrimidine deoxyribonucleoside salvage	3.61	0.79, 16.48	0.098	0.2153	2.55	0.99, 6.6	0.0533	0.126
PWY-841	superpathway of purine nucleotides de novo biosynthesis I	3.61	0.79, 16.48	0.098	0.2153	2.55	0.99, 6.6	0.0533	0.126
PWY0-166	superpathway of pyrimidine deoxyribonucleotides de novo biosynthesis (E. coli)	3.61	0.79, 16.48	0.098	0.2153	2.55	0.99, 6.6	0.0533	0.126
PWY-7196	superpathway of pyrimidine ribonucleosides salvage	3.67	0.81, 16.71	0.0927	0.2153	2.59	1, 6.67	0.0494	0.1257
PWY0-162	superpathway of pyrimidine ribonucleotides de novo biosynthesis	3.67	0.81, 16.71	0.0927	0.2153	2.59	1, 6.67	0.0494	0.1257
PYRIDNUCSYN-PWY	NAD biosynthesis I (from aspartate)	1.99	0.87, 4.59	0.1049	0.2231	1.94	0.97, 3.88	0.0594	0.1348
PWY-7197	pyrimidine deoxyribonucleotide phosphorylation	3.3	0.77, 14.09	0.1067	0.2241	2.32	0.93, 5.79	0.0724	0.1502
OANTIGEN-PWY	O-antigen building blocks biosynthesis (E. coli)	2.78	0.76, 10.22	0.1233	0.2527	2.26	0.95, 5.38	0.0666	0.1472
P161-PWY	acetylene degradation	1.79	0.84, 3.84	0.1321	0.2642	1.65	0.78, 3.46	0.1872	0.3346
PWY-5505	L-glutamate and L-glutamine biosynthesis	1.96	0.8, 4.78	0.14	0.2681	1.67	0.79, 3.53	0.179	0.3299
PWY-6703	preQ0 biosynthesis	2.58	0.72, 9.26	0.1452	0.2681	2.04	0.81, 5.13	0.1303	0.2517
PWY-6125	superpathway of guanosine nucleotides de novo biosynthesis II	2.53	0.68, 9.49	0.1681	0.2942	1.75	0.74, 4.14	0.2025	0.3437
PWY-6545	pyrimidine deoxyribonucleotides de novo biosynthesis III	2.53	0.68, 9.49	0.1681	0.2942	1.75	0.74, 4.14	0.2025	0.3437
PWY-6700	queuosine biosynthesis	2.53	0.68, 9.49	0.1681	0.2942	1.75	0.74, 4.14	0.2025	0.3437
PWY-7184	pyrimidine deoxyribonucleotides de novo biosynthesis I	2.53	0.68, 9.49	0.1681	0.2942	1.75	0.74, 4.14	0.2025	0.3437
PWY-7228	superpathway of guanosine nucleotides de novo biosynthesis I	2.53	0.68, 9.49	0.1681	0.2942	1.75	0.74, 4.14	0.2025	0.3437
COBALSYN-PWY	adenosylcobalamin salvage from cobinamide I	1.61	0.68, 3.82	0.2837	0.4413	1.46	0.69, 3.09	0.3266	0.3859
PWY-5509	adenosylcobalamin biosynthesis from cobyrinate a,c-diamide I	1.61	0.68, 3.82	0.2837	0.4413	1.46	0.69, 3.09	0.3266	0.3859
PWY-6269	adenosylcobalamin salvage from cobinamide II	1.61	0.68, 3.82	0.2837	0.4413	1.46	0.69, 3.09	0.3266	0.3859
PWY-7199	pyrimidine deoxyribonucleosides salvage	1.61	0.68, 3.82	0.2837	0.4413	1.46	0.69, 3.09	0.3266	0.3859
PWY-7220	adenosine deoxyribonucleotides de novo biosynthesis II	1.61	0.67, 3.84	0.2833	0.4413	1.29	0.61, 2.73	0.4982	0.5103
PWY-7222	guanosine deoxyribonucleotides de novo biosynthesis II	1.61	0.67, 3.84	0.2833	0.4413	1.29	0.61, 2.73	0.4982	0.5103
RIBOSYN2-PWY	flavin biosynthesis I (bacteria and plants)	1.54	0.7, 3.39	0.2877	0.4434	1.57	0.77, 3.17	0.2121	0.3529
PWY-5695	urate biosynthesis/inosine 5'-phosphate degradation	1.56	0.63, 3.88	0.3387	0.5157	1.41	0.64, 3.11	0.3912	0.4296
PWY-6608	guanosine nucleotides degradation III	1.41	0.65, 3.05	0.3802	0.5702	1.45	0.72, 2.9	0.2986	0.3859
DTDPRHAMSYN-PWY	dTDP-L-rhamnose biosynthesis I	1.63	0.54, 4.9	0.3878	0.5766	1.67	0.7, 3.99	0.2491	0.3859
RHAMCAT-PWY	L-rhamnose degradation I	1.65	0.52, 5.23	0.3949	0.5819	1.74	0.72, 4.18	0.2163	0.3563
SALVADEHYPOX-PWY	adenosine nucleotides degradation II	1.33	0.62, 2.89	0.4652	0.6795	1.58	0.81, 3.1	0.1827	0.3301
PWY-5188	tetrapyrrole biosynthesis I (from glutamate)	1.34	0.58, 3.1	0.4984	0.7096	1.29	0.61, 2.71	0.5077	0.5108
PWY-5189	tetrapyrrole biosynthesis II (from glycine)	1.34	0.58, 3.1	0.4984	0.7096	1.29	0.61, 2.71	0.5077	0.5108
PWY-5659	GDP-mannose biosynthesis	1.32	0.55, 3.19	0.5317	0.7507	1.25	0.58, 2.69	0.5697	0.5697
ANAEROFRUCAT-PWY	homolactic fermentation	1.23	0.53, 2.86	0.6256	0.8211	1.29	0.64, 2.62	0.4796	0.4973
PWY-5154	L-arginine biosynthesis III (via N-acetyl-L-citrulline)	1.23	0.53, 2.86	0.6256	0.8211	1.29	0.64, 2.62	0.4796	0.4973
FASYN-ELONG-PWY	fatty acid elongation -- saturated	1.09	0.47, 2.54	0.845	0.845	1.43	0.68, 3	0.3482	0.3859
GLUCONEO-PWY	gluconeogenesis I	1.09	0.47, 2.54	0.845	0.845	1.43	0.68, 3	0.3482	0.3859
GLYCOCAT-PWY	glycogen degradation I (bacterial)	1.09	0.47, 2.54	0.845	0.845	1.43	0.68, 3	0.3482	0.3859
GLYCOLYSIS	glycolysis I (from glucose 6-phosphate)	1.09	0.47, 2.54	0.845	0.845	1.43	0.68, 3	0.3482	0.3859
NAGLIPASYN-PWY	lipid IVA biosynthesis	1.09	0.47, 2.54	0.845	0.845	1.43	0.68, 3	0.3482	0.3859
P108-PWY	pyruvate fermentation to propanoate I	1.09	0.47, 2.54	0.845	0.845	1.43	0.68, 3	0.3482	0.3859
P42-PWY	incomplete reductive TCA cycle	1.09	0.47, 2.54	0.845	0.845	1.43	0.68, 3	0.3482	0.3859
PENTOSE-P-PWY	pentose phosphate pathway	1.09	0.47, 2.54	0.845	0.845	1.43	0.68, 3	0.3482	0.3859
POLYISOPRENSYN-PWY	polyisoprenoid biosynthesis (E. coli)	1.09	0.47, 2.54	0.845	0.845	1.43	0.68, 3	0.3482	0.3859
PWY-1269	CMP-3-deoxy-D-manno-octulosonate biosynthesis I	1.09	0.47, 2.54	0.845	0.845	1.43	0.68, 3	0.3482	0.3859
PWY-5484	glycolysis II (from fructose 6-phosphate)	1.09	0.47, 2.54	0.845	0.845	1.43	0.68, 3	0.3482	0.3859
PWY-5913	TCA cycle VI (obligate autotrophs)	1.09	0.47, 2.54	0.845	0.845	1.43	0.68, 3	0.3482	0.3859
PWY-6147	6-hydroxymethyl-dihydropterin diphosphate biosynthesis I	1.09	0.47, 2.54	0.845	0.845	1.43	0.68, 3	0.3482	0.3859
PWY-6467	Kdo transfer to lipid IVA III (Chlamydia)	1.09	0.47, 2.54	0.845	0.845	1.43	0.68, 3	0.3482	0.3859
PWY-6478	GDP-D-glycero-&alpha;-D-manno-heptose biosynthesis	1.09	0.47, 2.54	0.845	0.845	1.43	0.68, 3	0.3482	0.3859
PWY-6969	TCA cycle V (2-oxoglutarate:ferredoxin oxidoreductase)	1.09	0.47, 2.54	0.845	0.845	1.43	0.68, 3	0.3482	0.3859
PWY-7539	6-hydroxymethyl-dihydropterin diphosphate biosynthesis III (Chlamydia)	1.09	0.47, 2.54	0.845	0.845	1.43	0.68, 3	0.3482	0.3859
PYRIDNUCSAL-PWY	NAD salvage pathway I	1.09	0.47, 2.54	0.845	0.845	1.43	0.68, 3	0.3482	0.3859
TCA	TCA cycle I (prokaryotic)	1.09	0.47, 2.54	0.845	0.845	1.43	0.68, 3	0.3482	0.3859
PWY-6151	S-adenosyl-L-methionine cycle I	1.1	0.46, 2.66	0.8259	0.845	1.64	0.76, 3.57	0.2091	0.3513
HSERMETANA-PWY	L-methionine biosynthesis III	NA	NA, NA	NA	NA	NA	NA, NA	NA	NA
PWY-6263	superpathway of menaquinol-8 biosynthesis II	NA	NA, NA	NA	NA	NA	NA, NA	NA	NA
PWY-6353	purine nucleotides degradation II (aerobic)	NA	NA, NA	NA	NA	NA	NA, NA	NA	NA
PWY-6891	thiazole biosynthesis II (Bacillus)	NA	NA, NA	NA	NA	NA	NA, NA	NA	NA
PWY-6892	thiazole biosynthesis I (E. coli)	NA	NA, NA	NA	NA	NA	NA, NA	NA	NA
PWY-6895	superpathway of thiamin diphosphate biosynthesis II	NA	NA, NA	NA	NA	NA	NA, NA	NA	NA
PWY-7211	superpathway of pyrimidine deoxyribonucleotides de novo biosynthesis	NA	NA, NA	NA	NA	NA	NA, NA	NA	NA
PWY-7371	1,4-dihydroxy-6-naphthoate biosynthesis II	NA	NA, NA	NA	NA	NA	NA, NA	NA	NA
PWY-7374	1,4-dihydroxy-6-naphthoate biosynthesis I	NA	NA, NA	NA	NA	NA	NA, NA	NA	NA
THISYN-PWY	superpathway of thiamin diphosphate biosynthesis I	NA	NA, NA	NA	NA	NA	NA, NA	NA	NA
